# Supplementary material for: Introducing GWAStic: a user-friendly, cross-platform solution for genome-wide association studies and genomic prediction
Source: Bioinform Adv. 2024 Nov 12;4(1):vbae177. doi: 10.1093/bioadv/vbae177 (PMC11643344; doi:10.1093/bioadv/vbae177)
Supplement: vbae177_Supplementary_Data [file vbae177_supplementary_data.zip]

Archive with 2 entries (2 files):
- Supplementary_Figures.pdf
- Supplementary_tables_v3.xlsx
