# Supplementary material for: Introducing GWAStic: a user-friendly, cross-platform solution for genome-wide association studies and genomic prediction
Source: Bioinform Adv. 2024 Nov 12;4(1):vbae177. doi: 10.1093/bioadv/vbae177 (PMC11643344; doi:10.1093/bioadv/vbae177)
Supplement: vbae177_Supplementary_Data [file vbae177_supplementary_data.zip › Supplementary_tables_v3.xlsx]

## Sheet: Overview
		Notes
S1	GWAS using the barley dataset and Linear Mixed Model model	The output is limited to the top 10 000 SNP sorted by p-value
S2	GWAS using the barley dataset and Linear Regression	The output is limited to the top 10 000 SNP sorted by p-value
S3	GWAS using the barley dataset and Random Forest model	The output shows only the SNP with feature importance higher than zero.
S4	GWAS using the barley dataset and XGBoost model	The output shows only the SNP with feature importance higher than zero.
S5	GWAS using the barley dataset and Ridge Regression model
S6	GP using the barley dataset and Linear Mixed model
S7	GP using the barley dataset and Random Forest model
S8	GP using the barley dataset and Linear Mixed Model
S9	GP using the barley dataset and Ridge Regression model
S10	GP prediction accuracy validation with different models
S11	Features comparison between GWAStic and vcf2gwas tools
S12	Perforrmance statistics with different method and datasets
S13	SNP effect and effect prediction accuracy for the Fast-LMM model
S14	SNP effect and effect prediction accuracy for the XGBoost model
S15	SNP effect and prediction accuracy for the Random forest model
S16	Explanation of S13-15, SNP effect and prediction accuracy

## Sheet: S1_GWAS_LMM
SNP	Chr	ChrPos	PValue	SnpWeight	SnpWeightSE	EffectSize
2:580900232	2	580900232	2.02604e-17	1.13037	0.116695	0.334712
2:584086465	2	584086465	2.68748e-17	0.909423	0.094348	0.167605
2:584076663	2	584076663	4.59707e-17	0.892058	0.0934239	0.157035
2:584076642	2	584076642	4.59707e-17	0.892058	0.0934239	0.157035
2:583857583	2	583857583	2.28711e-16	0.902259	0.0972593	0.170939
2:583978499	2	583978499	7.06718e-16	0.886994	0.0976358	0.166052
2:583978573	2	583978573	7.61042e-16	0.886084	0.0976716	0.165712
2:584195582	2	584195582	4.19941e-15	0.896681	0.102138	0.138015
2:584212464	2	584212464	1.6561e-14	0.875765	0.102527	0.118266
2:584042101	2	584042101	3.3643e-14	0.877191	0.104199	0.157556
2:584212499	2	584212499	3.43247e-14	0.891751	0.105973	0.12753
2:584212501	2	584212501	3.43247e-14	0.891751	0.105973	0.12753
2:583800624	2	583800624	3.49062e-14	0.86264	0.102549	0.149531
2:583978167	2	583978167	4.16813e-14	0.855699	0.1021	0.152192
2:584212437	2	584212437	5.20072e-14	0.85821	0.102875	0.109669
2:584212438	2	584212438	5.20072e-14	0.85821	0.102875	0.109669
2:583981143	2	583981143	6.41344e-14	0.850821	0.10244	0.155692
2:578589636	2	578589636	7.62411e-14	1.07711	0.130161	0.28438
2:578819011	2	578819011	8.50561e-14	1.0787	0.130656	0.291282
2:583811156	2	583811156	9.23713e-14	0.864289	0.10487	0.161474
2:583979231	2	583979231	9.2661e-14	0.824236	0.100017	0.139107
2:583783660	2	583783660	1.19448e-13	0.835554	0.101942	0.153627
2:583969281	2	583969281	1.47414e-13	0.828325	0.101519	0.137043
2:583969289	2	583969289	2.23005e-13	0.807768	0.0998947	0.126238
2:583809607	2	583809607	2.58466e-13	0.820907	0.101848	0.140782
2:583694726	2	583694726	3.76401e-13	0.817335	0.102251	0.13956
2:583812597	2	583812597	4.19141e-13	0.853572	0.10704	0.153774
2:578590821	2	578590821	8.50995e-13	1.01832	0.129753	0.250919
2:573053772	2	573053772	8.79893e-13	0.951143	0.121286	0.24301
2:578737627	2	578737627	8.81672e-13	0.99967	0.12748	0.259854
2:583980705	2	583980705	1.24249e-12	0.826471	0.106226	0.143427
2:578280191	2	578280191	1.25112e-12	0.904937	0.116329	0.23107
2:573022725	2	573022725	1.37364e-12	0.949133	0.122274	0.247341
2:584026901	2	584026901	1.76208e-12	0.792053	0.10263	0.146293
2:584320763	2	584320763	2.15793e-12	0.769872	0.100229	0.0581273
2:578693558	2	578693558	2.51815e-12	0.960659	0.125523	0.236464
2:583791825	2	583791825	2.59265e-12	0.821627	0.107431	0.138949
2:584030685	2	584030685	2.6353e-12	0.819337	0.107172	0.140488
2:584197412	2	584197412	3.4099e-12	0.772996	0.101731	0.0947611
2:581618729	2	581618729	3.64147e-12	0.951658	0.12544	0.160796
2:584718975	2	584718975	3.72068e-12	0.780043	0.102872	0.0876929
2:573022623	2	573022623	4.23398e-12	0.903801	0.119563	0.218962
2:573022715	2	573022715	4.6796e-12	0.920977	0.122128	0.231127
2:584372816	2	584372816	5.38412e-12	0.797263	0.106081	0.0967845
2:578892934	2	578892934	7.78132e-12	0.972624	0.13058	0.228905
2:580720450	2	580720450	8.09918e-12	0.942914	0.126715	0.15699
2:578666649	2	578666649	9.58277e-12	0.971586	0.13111	0.22836
2:578298250	2	578298250	1.03054e-11	0.836681	0.113108	0.126949
2:578905875	2	578905875	1.03417e-11	0.970448	0.131203	0.228919
2:578645649	2	578645649	1.05099e-11	0.96913	0.131077	0.227206
2:578404604	2	578404604	1.09997e-11	0.837095	0.113347	0.130579
2:578299910	2	578299910	1.14696e-11	0.835138	0.1132	0.129969
2:580837932	2	580837932	1.53752e-11	0.938497	0.128144	0.161462
2:573034525	2	573034525	1.58474e-11	0.914541	0.124968	0.228773
2:578299899	2	578299899	1.64665e-11	0.874105	0.119557	0.205609
2:584026911	2	584026911	1.66521e-11	0.749906	0.102599	0.131748
2:583810485	2	583810485	1.69621e-11	0.761081	0.104176	0.138264
2:580911918	2	580911918	1.76902e-11	0.911656	0.124919	0.155712
2:578343303	2	578343303	1.90202e-11	0.820962	0.112698	0.122884
2:578404622	2	578404622	1.98946e-11	0.83215	0.114363	0.130156
2:578906628	2	578906628	2.18147e-11	0.96205	0.132525	0.224974
2:578344535	2	578344535	2.76899e-11	0.8052	0.111596	0.117779
2:583120078	2	583120078	2.93429e-11	0.911917	0.126574	0.250329
2:579005296	2	579005296	3.49237e-11	0.948718	0.132275	0.215856
2:583081566	2	583081566	4.14089e-11	0.895349	0.125386	0.242553
2:578722270	2	578722270	4.17373e-11	0.914376	0.128077	0.198664
2:578124687	2	578124687	4.21505e-11	0.846731	0.118633	0.191175
2:580912398	2	580912398	5.11719e-11	0.874988	0.123215	0.131993
2:580912400	2	580912400	5.11719e-11	0.874988	0.123215	0.131993
2:572942100	2	572942100	5.17844e-11	0.88951	0.125299	0.217242
2:578917218	2	578917218	5.45452e-11	0.944056	0.133164	0.234421
2:578298237	2	578298237	5.51135e-11	0.837878	0.118219	0.193968
2:580741561	2	580741561	5.63312e-11	0.829215	0.117064	0.160342
2:578888974	2	578888974	5.7205e-11	0.937609	0.13242	0.230287
2:578276903	2	578276903	6.40606e-11	0.825041	0.116871	0.187974
2:578278619	2	578278619	6.79987e-11	0.864682	0.12268	0.205977
2:581624740	2	581624740	6.8647e-11	0.875264	0.124212	0.134715
2:578124664	2	578124664	7.12329e-11	0.834668	0.118568	0.192824
2:579971085	2	579971085	7.46634e-11	0.696345	0.0990421	0.0503856
2:578156323	2	578156323	7.71287e-11	0.847619	0.120662	0.202726
2:583795678	2	583795678	7.83619e-11	0.742149	0.105693	0.112196
2:578276960	2	578276960	7.84112e-11	0.822604	0.117153	0.186191
2:579034042	2	579034042	7.84241e-11	0.931809	0.132706	0.229333
2:579971305	2	579971305	7.85752e-11	0.697509	0.0993427	0.0508705
2:583162767	2	583162767	8.29147e-11	0.89286	0.127348	0.238953
2:578124737	2	578124737	8.29184e-11	0.842633	0.120185	0.189329
2:579033512	2	579033512	8.47132e-11	0.930909	0.132851	0.22887
2:578450042	2	578450042	9.28292e-11	0.860583	0.123116	0.205821
2:578304765	2	578304765	1.0583e-10	0.872836	0.125311	0.200897
2:578863427	2	578863427	1.08176e-10	0.929454	0.133518	0.226894
2:578276955	2	578276955	1.0959e-10	0.816356	0.117312	0.183374
2:578124745	2	578124745	1.09917e-10	0.824321	0.118466	0.189521
1:361679789	1	361679789	1.13134e-10	0.880562	0.126648	0.189335
2:579010777	2	579010777	1.23625e-10	0.915777	0.13203	0.221848
1:361706530	1	361706530	1.35892e-10	0.870795	0.125868	0.183438
2:584026426	2	584026426	1.38732e-10	0.731404	0.105779	0.12417
2:578202713	2	578202713	1.43767e-10	0.813784	0.117808	0.185559
2:583166205	2	583166205	1.54373e-10	0.858988	0.124595	0.221792
2:583162790	2	583162790	1.55722e-10	0.859072	0.124636	0.220215
2:578305103	2	578305103	1.57401e-10	0.830508	0.120528	0.182458
2:578669089	2	578669089	1.67198e-10	0.902876	0.131247	0.2111
2:583164017	2	583164017	1.68548e-10	0.874674	0.127176	0.226548
2:580089412	2	580089412	1.6995e-10	0.68502	0.0996233	0.0464128
2:578590238	2	578590238	1.75927e-10	0.957462	0.139377	0.218781
2:581625637	2	581625637	1.77863e-10	0.801833	0.116758	0.19986
2:578121792	2	578121792	1.78888e-10	0.827861	0.120567	0.190696
2:583985557	2	583985557	1.83584e-10	0.731322	0.106583	0.127083
2:582940292	2	582940292	1.8644e-10	0.887249	0.129363	0.139199
2:578299874	2	578299874	1.89779e-10	0.782127	0.114092	0.118647
2:578306158	2	578306158	1.9506e-10	0.787477	0.11496	0.123664
2:572527343	2	572527343	2.00621e-10	0.829213	0.121147	0.210735
2:583979637	2	583979637	2.04774e-10	0.734057	0.107305	0.12084
2:583164047	2	583164047	2.05175e-10	0.869418	0.127099	0.228463
2:578298185	2	578298185	2.26264e-10	0.821228	0.120381	0.189007
2:578298190	2	578298190	2.26264e-10	0.821228	0.120381	0.189007
2:583079986	2	583079986	2.33442e-10	0.868733	0.127456	0.231127
2:578276913	2	578276913	2.37176e-10	0.793435	0.11646	0.176396
2:584025347	2	584025347	2.40163e-10	0.735385	0.107977	0.12727
2:582743670	2	582743670	2.45728e-10	0.867868	0.127511	0.129288
2:579029655	2	579029655	2.49069e-10	0.879231	0.129229	0.201124
2:578893416	2	578893416	2.66843e-10	0.89752	0.132172	0.213942
2:584026466	2	584026466	2.80292e-10	0.727484	0.10728	0.125752
2:576856248	2	576856248	2.82578e-10	0.842409	0.124255	0.152078
1:363511318	1	363511318	2.89933e-10	0.808469	0.119335	0.153823
2:578300542	2	578300542	3.16215e-10	0.80094	0.118513	0.117822
2:583008057	2	583008057	3.19663e-10	0.874316	0.12941	0.134423
2:578304152	2	578304152	3.38978e-10	0.817278	0.121168	0.189188
4:16489640	4	16489640	3.56906e-10	0.983805	0.14607	0.243345
2:579007667	2	579007667	3.61947e-10	0.88876	0.132011	0.207461
2:583903367	2	583903367	3.6619e-10	0.732134	0.108783	0.12855
2:578533730	2	578533730	3.72675e-10	0.838046	0.124582	0.198011
2:576840101	2	576840101	3.94106e-10	0.851052	0.126716	0.155215
2:583980016	2	583980016	4.03541e-10	0.721078	0.107436	0.123547
1:363481426	1	363481426	4.24331e-10	0.802352	0.119717	0.151505
2:579929207	2	579929207	4.24964e-10	0.675602	0.100809	0.051322
2:578894572	2	578894572	4.34979e-10	0.890931	0.133028	0.21213
2:579008256	2	579008256	4.51344e-10	0.890566	0.133114	0.211482
2:582992601	2	582992601	4.71107e-10	0.873786	0.130766	0.13576
2:578906646	2	578906646	4.8463e-10	0.894669	0.134001	0.213435
2:579929252	2	579929252	5.24137e-10	0.666908	0.100113	0.0493936
2:579008074	2	579008074	5.35098e-10	0.892009	0.133984	0.210161
2:576852615	2	576852615	5.44321e-10	0.807336	0.121325	0.138784
2:582851724	2	582851724	5.7305e-10	0.817784	0.123078	0.113001
2:579939091	2	579939091	5.92479e-10	0.664898	0.100165	0.0490963
2:580130921	2	580130921	5.96553e-10	0.666353	0.100404	0.0496172
2:580201883	2	580201883	6.0424e-10	0.663135	0.0999563	0.0488363
2:578892871	2	578892871	6.07057e-10	0.863874	0.130232	0.195491
2:578297447	2	578297447	6.84661e-10	0.740641	0.112045	0.111741
2:580542883	2	580542883	7.43426e-10	0.66217	0.100415	0.0486944
2:579965365	2	579965365	7.49466e-10	0.663911	0.100703	0.0495612
2:580017629	2	580017629	7.56243e-10	0.657991	0.0998316	0.0480817
2:579971325	2	579971325	8.1984e-10	0.657465	0.0999883	0.0480049
2:579963928	2	579963928	8.27616e-10	0.654847	0.0996177	0.0473317
2:578344675	2	578344675	8.3152e-10	0.739955	0.11258	0.111534
2:579968676	2	579968676	8.38575e-10	0.661894	0.100729	0.0489553
2:582981757	2	582981757	8.44906e-10	0.861162	0.131083	0.131134
2:580100346	2	580100346	8.58629e-10	0.660155	0.100534	0.0486984
2:579927848	2	579927848	8.68401e-10	0.658188	0.100268	0.0484086
2:580536456	2	580536456	8.79668e-10	0.65596	0.0999663	0.0477852
2:578344689	2	578344689	8.9612e-10	0.741683	0.113092	0.112638
2:579955543	2	579955543	9.0209e-10	0.659124	0.100523	0.0485463
2:580217197	2	580217197	9.14939e-10	0.653117	0.0996486	0.0470819
2:579007778	2	579007778	9.25375e-10	0.841528	0.128438	0.169769
1:363938014	1	363938014	9.33892e-10	0.787308	0.120195	0.145189
2:580258900	2	580258900	9.51058e-10	0.657907	0.100494	0.0483672
2:578706390	2	578706390	9.80256e-10	0.863483	0.132014	0.174678
2:580386256	2	580386256	9.9516e-10	0.657122	0.100509	0.0482519
2:578663423	2	578663423	1.07725e-09	0.85432	0.130979	0.186227
2:579931324	2	579931324	1.07764e-09	0.652805	0.100085	0.0473267
1:362761046	1	362761046	1.08503e-09	0.819982	0.125742	0.164811
1:363443723	1	363443723	1.08796e-09	0.799001	0.122534	0.150242
2:580017693	2	580017693	1.11238e-09	0.657746	0.100938	0.0483436
2:580535341	2	580535341	1.18717e-09	0.644105	0.0990366	0.0433789
2:579007613	2	579007613	1.19936e-09	0.851389	0.130948	0.19038
2:580014983	2	580014983	1.20145e-09	0.65486	0.100726	0.0479203
2:578305093	2	578305093	1.21389e-09	0.801436	0.12331	0.183051
2:580316365	2	580316365	1.21638e-09	0.654636	0.100729	0.0481861
2:580012839	2	580012839	1.22671e-09	0.652471	0.100421	0.0472783
2:578803208	2	578803208	1.27851e-09	0.845577	0.130303	0.182434
2:583969296	2	583969296	1.33366e-09	0.693812	0.107052	0.0994164
2:582716860	2	582716860	1.35812e-09	0.792812	0.122394	0.108497
1:361699114	1	361699114	1.3593e-09	0.809584	0.124987	0.161373
2:580065940	2	580065940	1.47254e-09	0.643617	0.0996035	0.0441661
2:582825383	2	582825383	1.4998e-09	0.824632	0.127687	0.124659
2:578863486	2	578863486	1.53647e-09	0.85013	0.131732	0.189846
2:579007558	2	579007558	1.57669e-09	0.838949	0.130101	0.175172
1:361712976	1	361712976	1.61752e-09	0.804867	0.124912	0.160925
2:576854093	2	576854093	1.73928e-09	0.812246	0.126335	0.140477
1:363511958	1	363511958	1.8654e-09	0.767885	0.11969	0.135399
1:363197203	1	363197203	1.88381e-09	0.784272	0.122281	0.144072
2:578298246	2	578298246	2.07449e-09	0.758377	0.118593	0.156406
2:578298269	2	578298269	2.07449e-09	0.758377	0.118593	0.156406
2:580535828	2	580535828	2.13944e-09	0.640324	0.100227	0.046364
1:362411259	1	362411259	2.19757e-09	0.751064	0.117657	0.130208
2:578062004	2	578062004	2.25948e-09	0.767429	0.120323	0.179945
2:578289419	2	578289419	2.39494e-09	0.792094	0.124413	0.174574
2:579966521	2	579966521	2.66714e-09	0.632129	0.099619	0.0391982
2:580761780	2	580761780	2.72691e-09	0.661203	0.104273	0.0359688
2:583373070	2	583373070	2.96534e-09	0.865956	0.136919	0.226313
1:361699132	1	361699132	3.05185e-09	0.795198	0.125844	0.157605
2:580332081	2	580332081	3.10757e-09	0.638563	0.101113	0.0432291
1:363474485	1	363474485	3.34358e-09	0.762205	0.120967	0.135439
4:16546765	4	16546765	3.37508e-09	0.955739	0.151727	0.231321
2:581602157	2	581602157	3.39734e-09	0.757129	0.120222	0.175557
2:579005565	2	579005565	3.42567e-09	0.828745	0.131628	0.173931
1:361673174	1	361673174	3.45762e-09	0.795882	0.126445	0.159258
2:578863483	2	578863483	3.94124e-09	0.814076	0.12987	0.177338
1:363461408	1	363461408	4.07283e-09	0.757115	0.120908	0.133636
2:578551032	2	578551032	4.0796e-09	0.79221	0.12652	0.134981
2:576858564	2	576858564	4.23585e-09	0.7884	0.126061	0.130738
1:361695157	1	361695157	4.31618e-09	0.756908	0.121098	0.122774
2:578021861	2	578021861	4.51452e-09	0.720887	0.115499	0.156591
2:578298247	2	578298247	4.62084e-09	0.747762	0.119894	0.153853
2:578910536	2	578910536	4.83833e-09	0.819083	0.131522	0.169039
1:362826036	1	362826036	4.88518e-09	0.768563	0.123448	0.139013
1:361683494	1	361683494	4.9556e-09	0.795974	0.127909	0.159992
2:578542915	2	578542915	5.12085e-09	0.777947	0.125144	0.123922
2:578021845	2	578021845	5.2242e-09	0.71838	0.115635	0.155125
2:578021839	2	578021839	5.2242e-09	0.71838	0.115635	0.155125
4:16540848	4	16540848	5.41083e-09	0.890446	0.143494	0.195981
2:578021976	2	578021976	5.41247e-09	0.722619	0.11645	0.156518
2:564764068	2	564764068	5.44209e-09	0.651561	0.105017	0.0477345
2:572532253	2	572532253	5.45847e-09	0.774293	0.124811	0.18552
2:564762982	2	564762982	5.48745e-09	0.649076	0.104645	0.0470776
2:578543134	2	578543134	5.75201e-09	0.776588	0.125392	0.168812
2:580285144	2	580285144	5.83034e-09	0.619716	0.100106	0.0404088
2:581389348	2	581389348	5.85888e-09	0.728299	0.117664	0.162539
2:572254230	2	572254230	5.93324e-09	0.754448	0.121939	0.173909
2:584197511	2	584197511	6.03086e-09	0.815131	0.131816	0.209482
2:578441328	2	578441328	6.53106e-09	0.783572	0.127039	0.169313
2:564762945	2	564762945	6.61864e-09	0.64223	0.104169	0.0458059
1:363596519	1	363596519	6.70566e-09	0.731445	0.118689	0.124728
1:362044679	1	362044679	6.70828e-09	0.750654	0.121808	0.13389
2:583164060	2	583164060	6.72605e-09	0.782369	0.126965	0.182767
4:16540794	4	16540794	7.07246e-09	0.886171	0.144045	0.194958
1:361479637	1	361479637	7.31314e-09	0.680516	0.110737	0.0841274
2:578203367	2	578203367	7.79713e-09	0.729727	0.118993	0.122921
2:578045538	2	578045538	7.81098e-09	0.719816	0.117384	0.157757
1:363817878	1	363817878	8.14159e-09	0.7477	0.122096	0.132839
2:564774453	2	564774453	8.38769e-09	0.637873	0.104264	0.0451864
1:363836979	1	363836979	8.39135e-09	0.748142	0.12229	0.132383
1:361707161	1	361707161	8.4214e-09	0.78692	0.128643	0.150521
1:362416137	1	362416137	8.66117e-09	0.759084	0.124207	0.132419
2:577376670	2	577376670	8.90332e-09	0.74317	0.121713	0.174778
1:361716624	1	361716624	8.91171e-09	0.767011	0.125622	0.144847
2:572233053	2	572233053	9.00683e-09	0.757894	0.124172	0.176485
2:564774454	2	564774454	9.00903e-09	0.636394	0.104266	0.0449771
2:578020184	2	578020184	9.07698e-09	0.71181	0.116651	0.151288
1:363822240	1	363822240	9.43217e-09	0.746338	0.122465	0.129292
1:362430601	1	362430601	9.68913e-09	0.740013	0.121535	0.130724
2:564737971	2	564737971	9.82215e-09	0.634863	0.104313	0.0333746
1:363828777	1	363828777	1.02579e-08	0.742645	0.122197	0.130445
1:363940926	1	363940926	1.04831e-08	0.745434	0.122745	0.129578
1:362033478	1	362033478	1.0486e-08	0.74689	0.122985	0.129483
2:579028395	2	579028395	1.06303e-08	0.814448	0.134171	0.174218
2:583162764	2	583162764	1.09591e-08	0.766505	0.1264	0.183395
2:577807672	2	577807672	1.11435e-08	0.712709	0.117594	0.154657
1:362702043	1	362702043	1.11653e-08	0.736932	0.121599	0.128446
2:564764448	2	564764448	1.1234e-08	0.637262	0.105174	0.0453793
2:578045624	2	578045624	1.15812e-08	0.712633	0.117733	0.150968
2:579007597	2	579007597	1.23485e-08	0.815655	0.135042	0.174735
1:361713187	1	361713187	1.25734e-08	0.76288	0.126381	0.143221
1:363433650	1	363433650	1.26372e-08	0.737032	0.122119	0.129075
1:362091490	1	362091490	1.27085e-08	0.733346	0.121531	0.127199
2:578021967	2	578021967	1.28553e-08	0.705062	0.116889	0.148334
1:362734783	1	362734783	1.28781e-08	0.743957	0.123345	0.129032
1:363372044	1	363372044	1.29802e-08	0.733616	0.121662	0.128474
2:579010728	2	579010728	1.32339e-08	0.783556	0.130029	0.156814
1:362824704	1	362824704	1.33721e-08	0.738936	0.122667	0.129145
1:363321642	1	363321642	1.35601e-08	0.737684	0.122517	0.127464
1:362754943	1	362754943	1.3615e-08	0.723241	0.120134	0.122521
2:564773527	2	564773527	1.36536e-08	0.634202	0.105354	0.0452249
1:362428017	1	362428017	1.3725e-08	0.739198	0.122818	0.130436
2:583081591	2	583081591	1.38471e-08	0.744995	0.123818	0.17253
4:16547521	4	16547521	1.41656e-08	0.865989	0.144037	0.182151
2:582711512	2	582711512	1.43035e-08	0.747653	0.124396	0.105295
1:362414424	1	362414424	1.45912e-08	0.742956	0.123697	0.128685
2:580015692	2	580015692	1.46568e-08	0.592684	0.0986927	0.0343798
2:578554395	2	578554395	1.49237e-08	0.748998	0.124798	0.117798
4:16551053	4	16551053	1.56772e-08	0.878108	0.146554	0.191907
2:564794613	2	564794613	1.66045e-08	0.631021	0.105521	0.0444949
2:583485600	2	583485600	1.69343e-08	0.659501	0.110358	0.108799
2:583485604	2	583485604	1.69343e-08	0.659501	0.110358	0.108799
1:362425593	1	362425593	1.72472e-08	0.729608	0.122165	0.125343
1:363524693	1	363524693	1.72472e-08	0.729608	0.122165	0.125343
1:361743329	1	361743329	1.74462e-08	0.745256	0.124834	0.131364
2:578045484	2	578045484	1.76505e-08	0.69076	0.115751	0.143776
1:363524964	1	363524964	1.79789e-08	0.731733	0.122694	0.124305
2:580536450	2	580536450	1.80987e-08	0.679292	0.113927	0.146303
2:581945957	2	581945957	1.82439e-08	0.7074	0.118674	0.155557
1:363440475	1	363440475	1.92046e-08	0.73164	0.122956	0.127783
2:580536387	2	580536387	1.92721e-08	0.672325	0.113001	0.143527
1:362304891	1	362304891	1.94896e-08	0.727825	0.122376	0.12587
2:578921929	2	578921929	1.9596e-08	0.813086	0.136737	0.174601
2:581640333	2	581640333	1.98595e-08	0.716993	0.120633	0.158891
4:16540838	4	16540838	1.98756e-08	0.849591	0.142946	0.176184
2:583479057	2	583479057	1.99268e-08	0.65682	0.110521	0.111857
2:581946015	2	581946015	2.02624e-08	0.705576	0.118794	0.154857
2:583079976	2	583079976	2.03494e-08	0.735036	0.123772	0.16897
1:362070543	1	362070543	2.04809e-08	0.724437	0.122014	0.122349
2:581269999	2	581269999	2.06789e-08	0.706285	0.118996	0.154053
1:362315643	1	362315643	2.08544e-08	0.735472	0.12395	0.129125
2:581512314	2	581512314	2.12115e-08	0.71321	0.120268	0.157527
2:580740429	2	580740429	2.2133e-08	0.605384	0.102235	0.0273394
1:362066837	1	362066837	2.253e-08	0.721162	0.121862	0.126416
2:577997724	2	577997724	2.31933e-08	0.696888	0.117878	0.145755
1:361699465	1	361699465	2.33053e-08	0.746758	0.126335	0.142285
2:581946359	2	581946359	2.33799e-08	0.696008	0.117762	0.151212
2:583484201	2	583484201	2.34212e-08	0.653269	0.110537	0.108889
2:578889156	2	578889156	2.37543e-08	0.792693	0.134195	0.15705
2:572481940	2	572481940	2.40232e-08	0.755512	0.12795	0.175754
1:362905200	1	362905200	2.47169e-08	0.735185	0.12463	0.126601
2:583120639	2	583120639	2.51431e-08	0.733683	0.12445	0.16971
1:361699456	1	361699456	2.60056e-08	0.748173	0.127057	0.142971
1:363328254	1	363328254	2.61626e-08	0.725735	0.123272	0.125148
2:581945669	2	581945669	2.62959e-08	0.695998	0.118242	0.151207
2:581945792	2	581945792	2.66563e-08	0.681764	0.115878	0.144217
2:579076167	2	579076167	2.67641e-08	0.727701	0.123704	0.100606
1:363543717	1	363543717	2.72205e-08	0.735613	0.125122	0.126186
1:363389565	1	363389565	2.74924e-08	0.722272	0.122896	0.125094
1:363025743	1	363025743	2.76877e-08	0.727613	0.123835	0.117079
2:580536325	2	580536325	2.93417e-08	0.668557	0.114015	0.141824
2:564798525	2	564798525	2.95809e-08	0.616604	0.105185	0.040004
2:572285026	2	572285026	3.00966e-08	0.721113	0.123088	0.158196
2:582691053	2	582691053	3.05367e-08	0.728691	0.124445	0.0989492
2:581416188	2	581416188	3.0748e-08	0.652184	0.111406	0.133265
2:572569280	2	572569280	3.14542e-08	0.721034	0.123265	0.159337
1:361699475	1	361699475	3.25955e-08	0.741747	0.126965	0.141128
2:577844369	2	577844369	3.40623e-08	0.697206	0.119527	0.147077
2:572170365	2	572170365	3.44179e-08	0.720184	0.123511	0.158961
1:363321630	1	363321630	3.53831e-08	0.711056	0.122065	0.117871
2:580535841	2	580535841	3.66407e-08	0.667464	0.114724	0.14026
1:362820131	1	362820131	3.66707e-08	0.720143	0.123782	0.124357
1:364147434	1	364147434	3.67805e-08	0.727047	0.124982	0.115871
2:580319367	2	580319367	3.79437e-08	0.5718	0.0984027	0.0317976
2:581945694	2	581945694	3.83976e-08	0.679486	0.116984	0.143255
2:568114757	2	568114757	3.85628e-08	0.664459	0.114415	0.0652148
2:581631336	2	581631336	3.90865e-08	0.708255	0.122014	0.155529
1:363940507	1	363940507	3.91259e-08	0.711935	0.122653	0.114628
1:362091534	1	362091534	4.01921e-08	0.708207	0.122127	0.118036
1:363518158	1	363518158	4.02505e-08	0.714544	0.123227	0.121881
1:363587584	1	363587584	4.09547e-08	0.720149	0.12427	0.1238
1:363937311	1	363937311	4.22457e-08	0.705045	0.121799	0.116434
1:363937325	1	363937325	4.22457e-08	0.705045	0.121799	0.116434
2:581646525	2	581646525	4.34978e-08	0.702644	0.121511	0.151615
2:582380132	2	582380132	4.47155e-08	0.638094	0.110457	0.127094
1:362261216	1	362261216	4.49323e-08	0.683964	0.118418	0.109575
2:583485381	2	583485381	4.5608e-08	0.639986	0.110863	0.106502
2:572254485	2	572254485	4.62303e-08	0.712082	0.123412	0.154765
1:362169775	1	362169775	4.65305e-08	0.717423	0.124367	0.122857
2:577848284	2	577848284	4.66191e-08	0.671748	0.116457	0.135393
1:361586402	1	361586402	4.78646e-08	0.702403	0.121887	0.127389
2:581843614	2	581843614	4.80798e-08	0.636608	0.110487	0.126503
2:577848289	2	577848289	4.83026e-08	0.669225	0.116168	0.133727
1:363162781	1	363162781	4.90843e-08	0.701943	0.121918	0.118151
1:362467203	1	362467203	4.9138e-08	0.704284	0.122329	0.118941
1:362385930	1	362385930	4.92148e-08	0.704503	0.122374	0.115754
1:361720400	1	361720400	4.97994e-08	0.738296	0.128298	0.134728
1:362746369	1	362746369	5.10129e-08	0.704204	0.12248	0.113926
2:581689295	2	581689295	5.20964e-08	0.631016	0.109834	0.124077
2:569284616	2	569284616	5.22433e-08	0.608714	0.105963	0.0468764
2:583555430	2	583555430	5.30654e-08	0.62305	0.10852	0.0974333
1:362014816	1	362014816	5.48851e-08	0.724624	0.126366	0.118669
2:575732488	2	575732488	5.84059e-08	0.646043	0.112918	0.100992
1:362053740	1	362053740	5.90989e-08	0.71042	0.124223	0.118216
1:362902432	1	362902432	5.98487e-08	0.710415	0.124279	0.117659
2:582359191	2	582359191	6.05663e-08	0.6311	0.110452	0.124592
2:564738144	2	564738144	6.18432e-08	0.606568	0.106239	0.0326329
2:577759583	2	577759583	6.33844e-08	0.691387	0.121204	0.146721
2:581637059	2	581637059	6.35235e-08	0.636701	0.111626	0.127013
1:363162989	1	363162989	6.40913e-08	0.707276	0.12404	0.118863
2:576852505	2	576852505	6.41631e-08	0.716106	0.125594	0.105551
2:577379496	2	577379496	6.41898e-08	0.697477	0.122328	0.153374
2:580535968	2	580535968	6.42406e-08	0.649501	0.113917	0.133855
1:362876992	1	362876992	6.65518e-08	0.711105	0.124884	0.118467
1:361963173	1	361963173	6.68837e-08	0.690095	0.121216	0.111548
2:577314259	2	577314259	6.80593e-08	0.700556	0.123132	0.154863
2:580535369	2	580535369	7.04741e-08	0.649261	0.114263	0.134006
2:581640181	2	581640181	7.05348e-08	0.686562	0.120831	0.145569
4:16540976	4	16540976	7.13496e-08	0.864201	0.152159	0.190559
1:363394859	1	363394859	7.28043e-08	0.711811	0.125421	0.120392
2:581624429	2	581624429	7.29403e-08	0.697081	0.122834	0.150366
2:582367688	2	582367688	7.6548e-08	0.700312	0.123624	0.150746
2:577379179	2	577379179	7.70169e-08	0.697816	0.123211	0.154509
2:582470741	2	582470741	7.77201e-08	0.703008	0.124169	0.157295
2:581628302	2	581628302	7.82824e-08	0.636121	0.112385	0.126782
1:363864257	1	363864257	7.83329e-08	0.697808	0.123287	0.109594
2:581618758	2	581618758	8.0988e-08	0.634549	0.112249	0.12547
2:581265817	2	581265817	8.14966e-08	0.636373	0.112598	0.126266
4:16502243	4	16502243	8.23213e-08	0.755664	0.133755	0.133753
2:572254508	2	572254508	8.28418e-08	0.718552	0.127216	0.157184
2:581640552	2	581640552	8.41854e-08	0.631518	0.111874	0.123845
2:577313537	2	577313537	8.56678e-08	0.692904	0.122828	0.152632
1:362896045	1	362896045	8.6048e-08	0.707516	0.125439	0.117275
1:363531886	1	363531886	8.62448e-08	0.693567	0.122976	0.112674
1:362015974	1	362015974	8.68565e-08	0.706064	0.125225	0.117384
1:362766404	1	362766404	8.92857e-08	0.698631	0.124034	0.113255
2:578554398	2	578554398	9.02267e-08	0.709768	0.126061	0.10596
2:575734890	2	575734890	9.03036e-08	0.638864	0.113471	0.0956009
2:577314227	2	577314227	9.11938e-08	0.68491	0.121694	0.147011
1:363330404	1	363330404	9.1274e-08	0.688686	0.122369	0.114736
2:581945683	2	581945683	9.19167e-08	0.622142	0.110574	0.120819
4:16502171	4	16502171	9.19464e-08	0.845421	0.15026	0.181775
2:577379169	2	577379169	9.36054e-08	0.693097	0.123269	0.152532
2:575927342	2	575927342	9.6327e-08	0.673785	0.119963	0.0748128
4:16546814	4	16546814	9.7202e-08	0.867255	0.154462	0.192586
2:576854128	2	576854128	9.76162e-08	0.736651	0.131221	0.161473
2:582820932	2	582820932	9.80193e-08	0.68312	0.121705	0.0852378
2:572195901	2	572195901	9.85988e-08	0.725246	0.129238	0.162404
2:581798052	2	581798052	9.91598e-08	0.621087	0.110701	0.117088
2:579966379	2	579966379	1.002e-07	0.655015	0.116794	0.118769
1:362414347	1	362414347	1.01253e-07	0.707084	0.126128	0.114257
4:16541008	4	16541008	1.01843e-07	0.837749	0.149468	0.179256
1:362756165	1	362756165	1.02795e-07	0.691973	0.123502	0.105062
1:362416638	1	362416638	1.05594e-07	0.680289	0.12154	0.108914
2:564770701	2	564770701	1.12659e-07	0.592616	0.106136	0.0367208
2:582682438	2	582682438	1.13161e-07	0.6428	0.115143	0.0502306
2:577378331	2	577378331	1.13287e-07	0.674383	0.120805	0.144056
1:363692619	1	363692619	1.14905e-07	0.708924	0.127061	0.108904
2:62298396	2	62298396	1.16593e-07	0.64494	0.115657	0.0739606
2:572071487	2	572071487	1.17744e-07	0.657041	0.117871	0.131561
1:362767339	1	362767339	1.18654e-07	0.674973	0.121123	0.104171
2:581996078	2	581996078	1.22909e-07	0.623628	0.112059	0.121188
1:363036011	1	363036011	1.2663e-07	0.689955	0.124119	0.111525
2:581932440	2	581932440	1.26981e-07	0.619982	0.111543	0.119177
1:361683582	1	361683582	1.30308e-07	0.701196	0.126279	0.118972
1:361586245	1	361586245	1.31428e-07	0.68277	0.123	0.117951
1:361586387	1	361586387	1.31505e-07	0.68972	0.124255	0.125126
2:572072509	2	572072509	1.35685e-07	0.663371	0.119651	0.135208
1:361586299	1	361586299	1.40983e-07	0.683459	0.123456	0.118294
2:572067844	2	572067844	1.42398e-07	0.655041	0.118368	0.131236
1:362029490	1	362029490	1.42645e-07	0.688064	0.124344	0.109281
1:362029482	1	362029482	1.42645e-07	0.688064	0.124344	0.109281
1:363036156	1	363036156	1.44975e-07	0.685169	0.123897	0.109983
2:581642752	2	581642752	1.55349e-07	0.623996	0.113136	0.121743
2:564770459	2	564770459	1.57756e-07	0.584529	0.106044	0.0355033
1:362641524	1	362641524	1.58908e-07	0.651239	0.118179	0.100774
2:576789661	2	576789661	1.59946e-07	0.741956	0.134675	0.164264
2:572225277	2	572225277	1.59954e-07	0.699378	0.126947	0.15268
2:580015922	2	580015922	1.61663e-07	0.646215	0.117345	0.116193
2:581514205	2	581514205	1.66585e-07	0.685242	0.124577	0.14501
2:579966382	2	579966382	1.7146e-07	0.638967	0.116294	0.114182
2:583556014	2	583556014	1.72521e-07	0.60973	0.110999	0.0948584
1:361479906	1	361479906	1.72907e-07	0.628179	0.114368	0.0721987
1:362064079	1	362064079	1.75897e-07	0.668758	0.121837	0.103192
2:581946399	2	581946399	1.76281e-07	0.613472	0.111774	0.117914
1:363883608	1	363883608	1.76989e-07	0.689895	0.125718	0.111484
2:581689517	2	581689517	1.77631e-07	0.612896	0.111703	0.116983
1:361654683	1	361654683	1.78912e-07	0.666447	0.121496	0.11468
1:361586227	1	361586227	1.82997e-07	0.6651	0.121357	0.110655
2:579970885	2	579970885	1.89208e-07	0.640203	0.116967	0.117543
1:362285056	1	362285056	1.97129e-07	0.704683	0.128954	0.109924
2:580837937	2	580837937	2.01307e-07	0.745021	0.136448	0.124926
2:580793379	2	580793379	2.06727e-07	0.738944	0.135476	0.122389
2:577312727	2	577312727	2.16833e-07	0.675324	0.124045	0.144906
2:578547571	2	578547571	2.22153e-07	0.697593	0.128258	0.135991
2:576186126	2	576186126	2.25124e-07	0.659257	0.121273	0.0842966
1:362033577	1	362033577	2.29935e-07	0.681317	0.125436	0.104475
2:575737065	2	575737065	2.35757e-07	0.618876	0.114053	0.0897125
1:362640493	1	362640493	2.38382e-07	0.685258	0.126342	0.109473
2:582367668	2	582367668	2.41197e-07	0.669342	0.123465	0.137653
1:364754608	1	364754608	2.47781e-07	0.688283	0.127094	0.107064
2:575737631	2	575737631	2.49531e-07	0.607506	0.11221	0.0852371
2:580017631	2	580017631	2.59885e-07	0.633336	0.11717	0.114641
2:581842518	2	581842518	2.60087e-07	0.602669	0.1115	0.113179
2:580720461	2	580720461	2.60303e-07	0.602485	0.11147	0.110656
2:575765382	2	575765382	2.64327e-07	0.606013	0.112191	0.0852167
2:582368364	2	582368364	2.68134e-07	0.605739	0.112205	0.114059
4:450565363	4	450565363	2.69512e-07	-0.641337	0.118823	0.102802
1:362197800	1	362197800	2.69533e-07	0.685817	0.127064	0.106298
2:577170052	2	577170052	2.7047e-07	0.690327	0.127918	0.10147
1:362045429	1	362045429	2.74126e-07	0.683731	0.126763	0.109522
1:361586145	1	361586145	2.75029e-07	0.674789	0.125122	0.115694
5:47972020	5	47972020	2.75354e-07	0.550121	0.10201	0.0365624
2:575734808	2	575734808	2.82964e-07	0.612619	0.113724	0.0879076
1:362876106	1	362876106	2.88488e-07	0.687081	0.127645	0.106691
2:575767257	2	575767257	2.88768e-07	0.606756	0.112727	0.084945
1:362090089	1	362090089	2.89467e-07	0.656097	0.121906	0.102283
2:575737566	2	575737566	2.93724e-07	0.606565	0.112769	0.085774
2:575737601	2	575737601	2.94024e-07	0.605578	0.11259	0.0850945
2:93518938	2	93518938	2.9735e-07	0.734647	0.136648	0.126416
2:581069106	2	581069106	3.00238e-07	0.688089	0.128038	0.146511
1:362641487	1	362641487	3.05169e-07	0.63554	0.118337	0.0928233
2:581053716	2	581053716	3.06278e-07	0.694005	0.129242	0.149041
2:572199392	2	572199392	3.16931e-07	0.684914	0.127725	0.146178
2:572199381	2	572199381	3.16931e-07	0.684914	0.127725	0.146178
2:575733612	2	575733612	3.30787e-07	0.606483	0.113295	0.0857509
2:581702845	2	581702845	3.36483e-07	0.650655	0.121631	0.130074
2:581996835	2	581996835	3.3933e-07	0.658046	0.123054	0.132714
2:582380066	2	582380066	3.40861e-07	0.647825	0.121165	0.129494
1:361266797	1	361266797	3.53732e-07	0.609524	0.114173	0.070363
1:364759123	1	364759123	3.58811e-07	0.6701	0.125593	0.0993016
4:531268307	4	531268307	3.60929e-07	0.520807	0.0976351	0.0109247
1:362757546	1	362757546	3.60981e-07	0.677991	0.127103	0.103886
1:361479560	1	361479560	3.64171e-07	0.625724	0.117347	0.0717745
1:361979831	1	361979831	3.65853e-07	0.672987	0.126234	0.0988986
1:364868773	1	364868773	3.78951e-07	0.677441	0.127252	0.102794
1:364868741	1	364868741	3.78951e-07	0.677441	0.127252	0.102794
1:361480793	1	361480793	3.78974e-07	0.630618	0.118457	0.0842545
1:363036748	1	363036748	3.80865e-07	0.669589	0.125803	0.107525
2:582380329	2	582380329	3.96302e-07	0.656826	0.123605	0.1335
2:568242103	2	568242103	3.97502e-07	0.550903	0.103685	0.0315361
2:580012845	2	580012845	3.97637e-07	0.618714	0.116449	0.108739
2:580012880	2	580012880	3.99136e-07	0.622393	0.11716	0.110714
1:361670629	1	361670629	4.08777e-07	0.694851	0.130927	0.113641
2:581104035	2	581104035	4.10981e-07	0.603777	0.113792	0.11603
1:363827339	1	363827339	4.2474e-07	0.658884	0.124346	0.0996876
1:364786533	1	364786533	4.283e-07	0.683414	0.12902	0.10453
2:582488647	2	582488647	4.28438e-07	0.65972	0.124548	0.134011
1:363961058	1	363961058	4.2929e-07	0.675823	0.127599	0.10272
4:16540933	4	16540933	4.30386e-07	0.816633	0.154201	0.16826
2:582468161	2	582468161	4.34128e-07	0.645869	0.122	0.128443
1:363440588	1	363440588	4.55493e-07	0.674855	0.127728	0.100217
1:361979810	1	361979810	4.65811e-07	0.668588	0.126659	0.098081
2:575734371	2	575734371	4.69283e-07	0.597902	0.113303	0.082484
4:16523627	4	16523627	4.72463e-07	0.788616	0.149485	0.155683
1:362033425	1	362033425	4.72504e-07	0.661569	0.125404	0.0985064
2:583122084	2	583122084	4.76302e-07	0.685025	0.129893	0.146137
2:569786425	2	569786425	4.85996e-07	0.562382	0.106727	0.0559251
1:363951554	1	363951554	4.9043e-07	0.6683	0.126875	0.0983821
1:362187437	1	362187437	4.95192e-07	0.682965	0.129712	0.109787
2:580841683	2	580841683	5.02599e-07	0.734344	0.139556	0.125751
2:568158857	2	568158857	5.1172e-07	0.555925	0.105728	0.0345346
2:582711501	2	582711501	5.12928e-07	0.640205	0.121769	0.0751352
2:576841385	2	576841385	5.13017e-07	0.699728	0.133091	0.146098
2:582367683	2	582367683	5.35837e-07	0.659597	0.125686	0.132937
2:582367682	2	582367682	5.35837e-07	0.659597	0.125686	0.132937
1:362427984	1	362427984	5.41449e-07	0.660579	0.125928	0.0964998
2:580088415	2	580088415	5.46892e-07	0.608647	0.116077	0.105521
2:582367839	2	582367839	5.50717e-07	0.642215	0.122514	0.127726
1:361657696	1	361657696	5.57539e-07	0.637656	0.121707	0.0915699
2:580839885	2	580839885	5.86942e-07	0.605831	0.115883	0.104547
1:361481601	1	361481601	5.88517e-07	0.601225	0.115015	0.0664917
1:362822611	1	362822611	5.8996e-07	0.642467	0.122917	0.0928302
2:579219844	2	579219844	5.90475e-07	0.721385	0.138021	0.142342
2:31322984	2	31322984	6.03147e-07	-0.615806	0.117926	0.0772474
2:576841697	2	576841697	6.05004e-07	0.691639	0.132465	0.138432
2:579971000	2	579971000	6.11837e-07	0.625568	0.119868	0.110116
1:361805226	1	361805226	6.12571e-07	0.640574	0.122749	0.0924101
2:568242227	2	568242227	6.27132e-07	0.545552	0.104644	0.0313158
1:362045507	1	362045507	6.28527e-07	0.690036	0.132371	0.107086
2:583174799	2	583174799	6.50229e-07	0.644766	0.123864	0.130902
2:579971007	2	579971007	6.55686e-07	0.61802	0.118768	0.106736
1:362028109	1	362028109	6.59286e-07	0.656453	0.126183	0.101923
2:579964040	2	579964040	6.69392e-07	0.60634	0.116626	0.104722
2:568242211	2	568242211	6.77983e-07	0.541783	0.104265	0.0306914
2:575766963	2	575766963	6.79944e-07	0.597981	0.115095	0.0825058
1:365601618	1	365601618	6.82028e-07	0.66621	0.128243	0.0998182
2:579972695	2	579972695	6.82394e-07	0.610376	0.117498	0.107159
1:364454605	1	364454605	6.91043e-07	0.679402	0.130856	0.099276
2:567980053	2	567980053	6.94498e-07	0.545749	0.105136	0.0313384
2:567947098	2	567947098	6.94807e-07	0.55597	0.107107	0.0347556
2:579115806	2	579115806	7.00253e-07	0.702363	0.135355	0.13654
1:362187348	1	362187348	7.15737e-07	0.66552	0.128374	0.107661
1:363564997	1	363564997	7.40033e-07	0.656023	0.126722	0.0972632
2:567977707	2	567977707	7.49905e-07	0.546414	0.105609	0.0331576
2:568114974	2	568114974	7.91876e-07	0.546318	0.105838	0.033146
2:576854110	2	576854110	7.9869e-07	0.691645	0.134041	0.142613
2:569786432	2	569786432	8.0494e-07	0.560005	0.108565	0.0569698
1:362765864	1	362765864	8.08301e-07	0.648384	0.125721	0.0965806
1:361480889	1	361480889	8.08982e-07	0.618124	0.119858	0.0798199
1:364222774	1	364222774	8.11266e-07	0.657658	0.12754	0.0968778
1:364260341	1	364260341	8.12584e-07	0.657816	0.127579	0.0993646
4:16546925	4	16546925	8.1682e-07	0.767931	0.148969	0.146885
1:363315348	1	363315348	8.17076e-07	0.64775	0.125657	0.0954294
2:580012879	2	580012879	8.1882e-07	0.610112	0.118366	0.105679
2:576841070	2	576841070	8.2885e-07	0.672766	0.13059	0.132944
1:363937400	1	363937400	8.2908e-07	0.673888	0.130809	0.102132
2:581392891	2	581392891	8.38158e-07	0.575603	0.111784	0.103252
4:16547061	4	16547061	8.5259e-07	0.742744	0.144349	0.132285
1:361479371	1	361479371	8.5274e-07	0.595685	0.11577	0.0668406
2:579959180	2	579959180	8.55927e-07	0.601348	0.116889	0.101221
2:555044079	2	555044079	8.68861e-07	0.684224	0.133085	0.133353
2:580841658	2	580841658	8.74409e-07	0.537605	0.104595	0.0191813
2:580908377	2	580908377	8.75209e-07	0.538196	0.104715	0.0192235
2:580901338	2	580901338	8.76144e-07	0.536288	0.104348	0.0189642
2:580015180	2	580015180	8.81782e-07	0.611134	0.118944	0.107425
2:581053810	2	581053810	8.84465e-07	0.658216	0.128124	0.134765
2:581945703	2	581945703	8.85909e-07	0.580068	0.112921	0.10378
2:576710378	2	576710378	8.90167e-07	0.691533	0.134647	0.143341
2:580841681	2	580841681	8.90657e-07	0.535341	0.104238	0.0188974
4:16545626	4	16545626	8.9192e-07	0.741413	0.144372	0.135944
2:580948295	2	580948295	8.95406e-07	0.53595	0.104381	0.0189404
1:362635390	1	362635390	9.01077e-07	0.652397	0.127094	0.0992516
2:569787288	2	569787288	9.19406e-07	0.556817	0.108569	0.056323
2:580948275	2	580948275	9.34646e-07	0.538875	0.105146	0.019398
2:581736407	2	581736407	9.48422e-07	0.582816	0.113792	0.106668
4:16550890	4	16550890	9.60816e-07	0.798325	0.155957	0.161092
2:582520395	2	582520395	9.61703e-07	0.645126	0.126034	0.132466
2:576858966	2	576858966	9.68954e-07	0.693279	0.135485	0.143815
2:567456545	2	567456545	9.74416e-07	0.542977	0.106138	0.0327418
1:362467233	1	362467233	9.78289e-07	0.628729	0.122922	0.0939282
2:577192955	2	577192955	9.8016e-07	0.669489	0.130902	0.0970138
1:363222480	1	363222480	9.82743e-07	0.656399	0.128357	0.0985162
2:576854098	2	576854098	9.93799e-07	0.675028	0.132064	0.135206
1:361727833	1	361727833	1.00421e-06	0.654517	0.12811	0.102263
2:579676246	2	579676246	1.01136e-06	0.544359	0.106581	0.029002
1:362310454	1	362310454	1.01272e-06	0.63441	0.12422	0.0920263
2:568114916	2	568114916	1.01409e-06	0.543668	0.106459	0.0328252
1:361441554	1	361441554	1.01835e-06	0.614911	0.120431	0.0793967
2:568037568	2	568037568	1.03767e-06	0.53764	0.105384	0.0317105
2:582367723	2	582367723	1.05251e-06	0.62863	0.123296	0.120468
2:576859158	2	576859158	1.06682e-06	0.702286	0.137824	0.141397
1:22957909	1	22957909	1.07261e-06	0.535614	0.105139	0.0242107
2:568116105	2	568116105	1.07857e-06	0.548388	0.107673	0.033814
2:568116946	2	568116946	1.07869e-06	0.546484	0.1073	0.0335797
2:576852789	2	576852789	1.08815e-06	0.682286	0.134015	0.138636
2:581998445	2	581998445	1.1041e-06	0.627973	0.123426	0.120615
2:579303839	2	579303839	1.11732e-06	0.691239	0.135932	0.128581
2:581702849	2	581702849	1.12514e-06	0.581692	0.114425	0.106216
2:581702841	2	581702841	1.12514e-06	0.581692	0.114425	0.106216
2:581702825	2	581702825	1.12514e-06	0.581692	0.114425	0.106216
2:575773046	2	575773046	1.12869e-06	0.579127	0.113936	0.103987
2:572483139	2	572483139	1.13863e-06	0.644014	0.12675	0.125668
2:567923220	2	567923220	1.148e-06	0.538798	0.106081	0.0322398
2:567923223	2	567923223	1.148e-06	0.538798	0.106081	0.0322398
2:579040039	2	579040039	1.15351e-06	0.632651	0.124585	0.0795924
2:567952556	2	567952556	1.17202e-06	0.540872	0.106586	0.0326897
2:576859266	2	576859266	1.18492e-06	0.673474	0.132782	0.134964
4:16400284	4	16400284	1.18543e-06	0.782357	0.154252	0.157651
2:579777519	2	579777519	1.22003e-06	0.608443	0.120115	0.0490731
2:568038487	2	568038487	1.22027e-06	0.528498	0.104334	0.0290231
2:581702775	2	581702775	1.26448e-06	0.580667	0.114814	0.106169
2:580949874	2	580949874	1.26952e-06	0.587657	0.116216	0.0983682
2:580296400	2	580296400	1.27047e-06	0.604245	0.119501	0.0855208
2:583878808	2	583878808	1.28412e-06	-0.598493	0.11842	0.113352
2:582367853	2	582367853	1.28487e-06	0.572368	0.113253	0.103881
1:361442536	1	361442536	1.29662e-06	0.593002	0.117384	0.0658829
2:576840133	2	576840133	1.30524e-06	0.673787	0.133414	0.135467
1:362161108	1	362161108	1.33168e-06	0.639059	0.126651	0.0942687
1:363445201	1	363445201	1.34012e-06	0.668852	0.132593	0.100123
2:576682442	2	576682442	1.34212e-06	0.67603	0.134025	0.136617
2:576840599	2	576840599	1.38961e-06	0.680745	0.135169	0.136527
2:582821890	2	582821890	1.40579e-06	0.593638	0.117934	0.0583708
1:363947731	1	363947731	1.41512e-06	0.629698	0.125135	0.0783935
2:577160691	2	577160691	1.41528e-06	0.631116	0.125417	0.083777
2:581690532	2	581690532	1.4368e-06	0.571132	0.113574	0.10284
2:581690531	2	581690531	1.4368e-06	0.571132	0.113574	0.10284
1:363949119	1	363949119	1.43996e-06	0.612956	0.121903	0.0771027
2:568226580	2	568226580	1.4441e-06	0.537699	0.10695	0.0325088
2:32313729	2	32313729	1.45058e-06	0.661005	0.131502	0.0983385
2:569792491	2	569792491	1.46474e-06	0.562951	0.112044	0.077606
1:362877061	1	362877061	1.47133e-06	0.646453	0.128689	0.0959614
2:576750942	2	576750942	1.48053e-06	0.668825	0.13318	0.132732
1:361434905	1	361434905	1.48469e-06	0.579346	0.115377	0.063425
2:576241091	2	576241091	1.53508e-06	0.591914	0.118057	0.0619528
2:581720104	2	581720104	1.60159e-06	0.575791	0.115061	0.103319
2:581945625	2	581945625	1.6062e-06	0.626198	0.12515	0.119538
1:364371539	1	364371539	1.67997e-06	0.658951	0.131964	0.097655
4:16748779	4	16748779	1.69491e-06	0.762907	0.152844	0.15028
1:362983526	1	362983526	1.78863e-06	0.640316	0.128598	0.0932516
2:563546865	2	563546865	1.82411e-06	0.527715	0.106078	0.0229115
2:573338201	2	573338201	1.82869e-06	0.690846	0.138886	0.110745
1:362578081	1	362578081	1.84693e-06	0.646741	0.130078	0.0897498
2:578726249	2	578726249	1.86052e-06	0.628776	0.126507	0.0780193
2:582821814	2	582821814	1.86794e-06	0.560827	0.112857	0.0501657
1:363453262	1	363453262	1.87323e-06	0.643929	0.129596	0.0917869
2:580015720	2	580015720	1.88467e-06	0.584418	0.117652	0.0972869
1:28222310	1	28222310	1.9253e-06	0.557024	0.112246	0.0212552
1:28266629	1	28266629	1.9479e-06	0.558211	0.112546	0.0213459
1:363890482	1	363890482	1.96922e-06	0.613501	0.123755	0.0832354
1:507591048	1	507591048	1.97352e-06	-0.566555	0.114297	0.095953
1:362168891	1	362168891	1.9743e-06	0.637838	0.128679	0.0930235
1:363037512	1	363037512	1.98592e-06	0.641752	0.129504	0.0950263
2:578581083	2	578581083	2.00468e-06	0.610098	0.12317	0.0758221
2:578663442	2	578663442	2.01082e-06	0.627192	0.126638	0.0765073
1:364095104	1	364095104	2.01456e-06	0.640915	0.12942	0.0938735
2:568131282	2	568131282	2.01511e-06	0.530571	0.10714	0.0316526
1:362164759	1	362164759	2.03593e-06	0.652134	0.131749	0.0940481
2:579622594	2	579622594	2.04341e-06	0.584407	0.118087	0.0432074
2:32135705	2	32135705	2.08757e-06	-0.655571	0.132597	0.106287
1:28265519	1	28265519	2.0936e-06	0.556945	0.112663	0.0212492
1:363569373	1	363569373	2.10543e-06	0.633428	0.128168	0.0902367
1:361434241	1	361434241	2.13063e-06	0.573678	0.116142	0.0634926
1:363203039	1	363203039	2.16177e-06	0.618187	0.125237	0.0873338
2:576821745	2	576821745	2.16318e-06	0.661549	0.134026	0.1301
2:576770301	2	576770301	2.19045e-06	0.681379	0.138123	0.138537
2:579037704	2	579037704	2.21763e-06	0.621987	0.126155	0.0769317
1:361984447	1	361984447	2.31588e-06	0.625914	0.127207	0.08854
2:564759591	2	564759591	2.32404e-06	0.551193	0.11204	0.0536456
2:578614457	2	578614457	2.33025e-06	0.622116	0.126472	0.0771809
2:579378804	2	579378804	2.34865e-06	0.497022	0.101078	0.0240247
5:22959646	5	22959646	2.36969e-06	0.627251	0.127615	0.0718656
4:16720547	4	16720547	2.38124e-06	0.769863	0.156665	0.157411
1:384336539	1	384336539	2.38764e-06	-0.584611	0.118982	0.103157
2:582367836	2	582367836	2.40172e-06	0.619826	0.126184	0.115857
1:362811797	1	362811797	2.43305e-06	0.635212	0.129394	0.0926531
2:579031624	2	579031624	2.44508e-06	0.613635	0.125027	0.0728502
2:569650397	2	569650397	2.45086e-06	0.538124	0.109654	0.0564664
1:362429660	1	362429660	2.46339e-06	0.632414	0.128898	0.0913997
2:582019874	2	582019874	2.48905e-06	0.606887	0.123755	0.110981
2:640176070	2	640176070	2.49715e-06	0.547412	0.111644	0.0516627
2:582022784	2	582022784	2.5108e-06	0.576425	0.117591	0.101833
1:362174106	1	362174106	2.52001e-06	0.63265	0.129083	0.091468
1:361473573	1	361473573	2.54767e-06	0.573361	0.117046	0.0634222
2:561882160	2	561882160	2.56143e-06	0.543441	0.110966	0.0327978
4:17169130	4	17169130	2.56166e-06	0.698852	0.1427	0.138176
2:576852409	2	576852409	2.67852e-06	0.658276	0.134696	0.12916
1:363321785	1	363321785	2.68249e-06	0.630041	0.128928	0.0902829
4:16720540	4	16720540	2.70831e-06	0.765626	0.156744	0.156305
4:16720550	4	16720550	2.71063e-06	0.762945	0.156201	0.155213
2:581067072	2	581067072	2.71222e-06	0.558872	0.114424	0.0903835
2:581044760	2	581044760	2.71349e-06	0.626991	0.128373	0.120465
2:577417930	2	577417930	2.71797e-06	0.605641	0.124011	0.115782
1:363021816	1	363021816	2.75585e-06	0.633913	0.129885	0.0918336
1:361507658	1	361507658	2.76032e-06	0.574211	0.117661	0.0639504
2:576852576	2	576852576	2.77214e-06	0.668151	0.136938	0.132352
1:364765211	1	364765211	2.78119e-06	0.617416	0.126559	0.0857322
1:364021424	1	364021424	2.78938e-06	0.620977	0.127307	0.0867239
2:31323004	2	31323004	2.79933e-06	-0.588888	0.120749	0.0707888
2:579714986	2	579714986	2.8172e-06	0.499708	0.102493	0.0172326
2:582074905	2	582074905	2.86838e-06	0.613168	0.125872	0.113452
1:362876213	1	362876213	2.87252e-06	0.627819	0.128888	0.0897002
2:578440052	2	578440052	2.88454e-06	0.532272	0.109294	0.017947
1:364994005	1	364994005	2.90255e-06	0.611653	0.125631	0.0837303
1:364110627	1	364110627	2.93711e-06	0.621038	0.12763	0.085976
1:362766435	1	362766435	2.99899e-06	0.626055	0.128788	0.0887203
2:583878225	2	583878225	3.02008e-06	-0.602363	0.123955	0.11513
2:603805218	2	603805218	3.02406e-06	0.649424	0.133648	0.0964721
2:579032109	2	579032109	3.03373e-06	0.61539	0.126663	0.0759209
2:30255016	2	30255016	3.03894e-06	0.647091	0.133199	0.0671284
1:364785721	1	364785721	3.0507e-06	0.626104	0.128903	0.0862606
2:579379996	2	579379996	3.06058e-06	0.61186	0.125989	0.109362
1:362568535	1	362568535	3.06593e-06	0.617387	0.127138	0.0871884
1:364524465	1	364524465	3.10905e-06	0.626863	0.129175	0.0898023
2:91410600	2	91410600	3.13067e-06	0.652303	0.134461	0.0996915
1:361485426	1	361485426	3.15423e-06	0.565	0.116507	0.0592267
1:362016271	1	362016271	3.15479e-06	0.613399	0.126488	0.084209
4:16703221	4	16703221	3.16703e-06	0.735101	0.151612	0.140589
1:362164607	1	362164607	3.17018e-06	0.630472	0.130039	0.088608
1:364476093	1	364476093	3.18517e-06	0.623694	0.12867	0.0884728
1:364476095	1	364476095	3.18517e-06	0.623694	0.12867	0.0884728
1:362760853	1	362760853	3.18798e-06	0.611861	0.126234	0.0859662
2:575818084	2	575818084	3.19685e-06	0.559902	0.115529	0.0960067
2:577666046	2	577666046	3.20802e-06	0.604156	0.124681	0.112625
1:362467411	1	362467411	3.20815e-06	0.62963	0.129939	0.0883716
1:362559457	1	362559457	3.2193e-06	0.634588	0.130984	0.0902612
1:361986823	1	361986823	3.22752e-06	0.623204	0.12865	0.0883861
1:363034740	1	363034740	3.24835e-06	0.625783	0.129222	0.090356
5:24967606	5	24967606	3.26487e-06	0.630399	0.130206	0.0764822
2:575763335	2	575763335	3.27827e-06	0.552968	0.114235	0.0676202
1:364972281	1	364972281	3.28127e-06	0.622904	0.128689	0.088249
1:362064805	1	362064805	3.28127e-06	0.622904	0.128689	0.088249
1:364968740	1	364968740	3.29241e-06	0.624128	0.128963	0.0885961
2:662837059	2	662837059	3.29747e-06	0.556309	0.114958	0.0242487
1:361519686	1	361519686	3.34714e-06	0.564142	0.11666	0.0617274
2:576852573	2	576852573	3.40631e-06	0.654366	0.135431	0.127414
1:365022349	1	365022349	3.40646e-06	0.622817	0.128901	0.0891142
1:362068744	1	362068744	3.42865e-06	0.625771	0.129553	0.0899195
1:364133286	1	364133286	3.46164e-06	0.624871	0.129426	0.0892324
2:582380148	2	582380148	3.4698e-06	0.609508	0.126258	0.113251
1:361586161	1	361586161	3.47067e-06	0.575521	0.119219	0.0625902
1:361698819	1	361698819	3.47166e-06	0.622895	0.129035	0.0882463
2:580906454	2	580906454	3.47245e-06	0.568718	0.117813	0.0906271
1:28189831	1	28189831	3.48342e-06	0.545727	0.113067	0.0205352
1:364441145	1	364441145	3.49768e-06	0.63145	0.130854	0.0878316
1:365111697	1	365111697	3.51755e-06	0.620101	0.128537	0.0874566
2:564738070	2	564738070	3.5246e-06	-0.511247	0.105983	0.0378901
2:576848159	2	576848159	3.53401e-06	0.6659	0.138061	0.131574
1:361679668	1	361679668	3.55498e-06	0.623889	0.129388	0.0893794
2:578020591	2	578020591	3.58018e-06	0.577771	0.119864	0.0782063
2:572994628	2	572994628	3.5839e-06	0.722958	0.149992	0.166326
1:364695603	1	364695603	3.59589e-06	0.621431	0.128949	0.087832
1:365373824	1	365373824	3.60647e-06	0.620484	0.12877	0.0875645
2:573700016	2	573700016	3.61803e-06	0.60586	0.125755	0.113337
1:364402372	1	364402372	3.63305e-06	0.629428	0.130673	0.0909735
1:361698997	1	361698997	3.66159e-06	0.62253	0.129289	0.0885652
1:362467439	1	362467439	3.6719e-06	0.619877	0.128756	0.0882334
1:362261194	1	362261194	3.70131e-06	0.619469	0.12872	0.089908
1:363025335	1	363025335	3.71918e-06	0.611905	0.127178	0.0842718
1:363963199	1	363963199	3.72643e-06	0.621589	0.129203	0.0878768
1:364097447	1	364097447	3.7283e-06	0.624578	0.129828	0.089577
2:557989096	2	557989096	3.75155e-06	0.600422	0.124844	0.062413
2:579028908	2	579028908	3.75595e-06	0.574691	0.1195	0.0622121
2:662733286	2	662733286	3.78669e-06	0.54355	0.113069	0.0209504
2:68212045	2	68212045	3.79127e-06	0.605886	0.126044	0.0717582
1:362164934	1	362164934	3.81907e-06	0.621085	0.129251	0.0881545
1:364438222	1	364438222	3.84415e-06	0.618849	0.128827	0.0875207
1:365004783	1	365004783	3.89168e-06	0.621946	0.129548	0.088399
1:361860506	1	361860506	3.8954e-06	0.623525	0.129883	0.0879259
2:576931287	2	576931287	3.89936e-06	0.61162	0.12741	0.105195
1:362261246	1	362261246	3.90013e-06	0.620802	0.129324	0.088074
1:365743285	1	365743285	3.90486e-06	0.641896	0.133726	0.0887378
2:573339834	2	573339834	3.92351e-06	0.634899	0.132298	0.0866962
2:581998471	2	581998471	3.94913e-06	0.607187	0.126564	0.112159
1:362055495	1	362055495	3.96191e-06	0.626001	0.130506	0.090419
1:362170810	1	362170810	3.97443e-06	0.618134	0.128886	0.0859318
1:363523396	1	363523396	3.99193e-06	0.619651	0.129229	0.0877479
1:383454900	1	383454900	4.00587e-06	-0.557457	0.116278	0.0867701
1:364297905	1	364297905	4.02261e-06	0.618428	0.129022	0.0874019
2:558604464	2	558604464	4.07675e-06	0.636906	0.132963	0.0836587
1:361860545	1	361860545	4.17899e-06	0.617476	0.129062	0.0862282
2:572195902	2	572195902	4.17968e-06	0.612802	0.128086	0.110803
1:362034231	1	362034231	4.18191e-06	0.616844	0.128935	0.0865401
4:16707494	4	16707494	4.24869e-06	0.743256	0.155477	0.147305
2:573339164	2	573339164	4.25867e-06	0.635463	0.132944	0.0908173
2:568038513	2	568038513	4.28379e-06	0.505285	0.10574	0.0285195
1:382170380	1	382170380	4.28837e-06	0.593193	0.124143	0.110307
2:568036334	2	568036334	4.29245e-06	0.514423	0.107663	0.0278664
2:568036351	2	568036351	4.29245e-06	0.514423	0.107663	0.0278664
2:576710800	2	576710800	4.34258e-06	0.63013	0.131954	0.116281
1:361423612	1	361423612	4.34935e-06	0.568386	0.119033	0.0611857
1:364998412	1	364998412	4.35754e-06	0.640149	0.134074	0.0922308
2:581945809	2	581945809	4.39194e-06	0.599443	0.125597	0.110164
1:361707920	1	361707920	4.39594e-06	0.623483	0.13064	0.0893048
2:582359121	2	582359121	4.42373e-06	0.601186	0.126007	0.110179
2:582363451	2	582363451	4.45432e-06	0.603587	0.126552	0.111313
1:364714553	1	364714553	4.48438e-06	0.602542	0.126375	0.0813203
2:568036371	2	568036371	4.48523e-06	0.513583	0.107718	0.027948
1:364606298	1	364606298	4.48989e-06	0.617368	0.129492	0.0871025
2:581056591	2	581056591	4.49278e-06	0.543763	0.114057	0.0856004
2:568036340	2	568036340	4.52048e-06	0.515284	0.108116	0.0281334
2:62298401	2	62298401	4.52459e-06	0.544216	0.114192	0.0374688
2:569792692	2	569792692	4.52569e-06	0.596791	0.125225	0.109634
2:66710955	2	66710955	4.53053e-06	0.552473	0.115932	0.0464756
1:363856275	1	363856275	4.55122e-06	0.610409	0.128118	0.0837973
2:582367838	2	582367838	4.58862e-06	0.598456	0.125659	0.109557
1:362425113	1	362425113	4.62588e-06	0.61568	0.129327	0.0870429
1:361113465	1	361113465	4.62951e-06	0.557404	0.11709	0.0587117
1:363448225	1	363448225	4.65067e-06	0.607106	0.127559	0.0828928
2:579081719	2	579081719	4.65864e-06	0.664413	0.139612	0.119528
1:361577368	1	361577368	4.68993e-06	0.541628	0.113849	0.0538801
2:567921459	2	567921459	4.70307e-06	0.498917	0.104885	0.0263745
2:582359171	2	582359171	4.76761e-06	0.592619	0.124668	0.106672
1:364160298	1	364160298	4.77421e-06	0.613483	0.129065	0.0856502
1:363864644	1	363864644	4.81719e-06	0.611777	0.128763	0.0847749
1:363524591	1	363524591	4.82736e-06	0.613046	0.129044	0.085127
2:581069059	2	581069059	4.92857e-06	0.550704	0.116039	0.0885927
2:580217661	2	580217661	4.9533e-06	0.545041	0.114875	0.047385
1:363963552	1	363963552	4.96738e-06	0.614631	0.12956	0.0859712
1:364993837	1	364993837	4.97554e-06	0.612673	0.129157	0.0848336
2:579029074	2	579029074	4.97881e-06	0.603808	0.127293	0.0714669
1:363524332	1	363524332	4.99564e-06	0.616797	0.130053	0.0869414
2:564760714	2	564760714	5.00894e-06	0.533421	0.112487	0.0505186
1:363901281	1	363901281	5.04249e-06	0.609001	0.128468	0.0868724
1:364688997	1	364688997	5.04338e-06	0.615457	0.129831	0.0865639
2:568058986	2	568058986	5.05112e-06	0.500619	0.105614	0.0263697
2:579690426	2	579690426	5.08196e-06	0.497967	0.105086	0.0257667
1:363941182	1	363941182	5.12358e-06	0.606105	0.127958	0.082285
2:581833964	2	581833964	5.1329e-06	0.546735	0.115434	0.0930192
1:362759803	1	362759803	5.27445e-06	0.591025	0.124954	0.0768653
1:361743338	1	361743338	5.29841e-06	0.624735	0.13211	0.0887686
1:365131987	1	365131987	5.32374e-06	0.608399	0.128686	0.0824403
5:22664531	5	22664531	5.32914e-06	0.599374	0.126784	0.0633406
2:581975656	2	581975656	5.34672e-06	0.604474	0.127883	0.111646
1:365338854	1	365338854	5.37898e-06	0.608426	0.128758	0.082849
1:361711276	1	361711276	5.38353e-06	0.614689	0.130089	0.0837473
2:83048001	2	83048001	5.40177e-06	0.598359	0.126654	0.0542005
2:558031470	2	558031470	5.49011e-06	0.608789	0.128966	0.0743007
1:364441200	1	364441200	5.49269e-06	0.611411	0.129524	0.0854749
1:364972253	1	364972253	5.54707e-06	0.609433	0.129168	0.0827207
5:24967371	5	24967371	5.69855e-06	0.590823	0.125392	0.0659628
2:68212006	2	68212006	5.73079e-06	0.603262	0.128068	0.0709648
1:362267439	1	362267439	5.8618e-06	0.599092	0.127327	0.0794496
4:33801407	4	33801407	5.88888e-06	0.725259	0.154177	0.112722
2:584192296	2	584192296	5.9403e-06	0.569836	0.12119	0.0991008
1:362283842	1	362283842	5.94033e-06	0.616518	0.131118	0.0873208
5:23845539	5	23845539	6.03355e-06	0.577453	0.122905	0.0625364
2:579706233	2	579706233	6.04249e-06	0.495725	0.105518	0.0255352
1:365014611	1	365014611	6.11551e-06	0.608761	0.129657	0.0847356
1:363257253	1	363257253	6.13112e-06	0.612323	0.130432	0.0844388
2:583878282	2	583878282	6.13495e-06	-0.588343	0.125328	0.109737
2:578090605	2	578090605	6.2124e-06	0.563948	0.120207	0.0755696
1:362760819	1	362760819	6.26478e-06	0.607978	0.129647	0.084473
2:94997549	2	94997549	6.28744e-06	0.589864	0.125807	0.0554992
1:362067478	1	362067478	6.29976e-06	0.613473	0.130855	0.0868361
4:16705810	4	16705810	6.30484e-06	0.733743	0.156515	0.142759
1:361434033	1	361434033	6.31758e-06	0.592604	0.126422	0.0896044
1:361579782	1	361579782	6.37108e-06	0.550211	0.117428	0.0570249
2:582367649	2	582367649	6.41208e-06	0.586143	0.125137	0.104734
1:363584861	1	363584861	6.42785e-06	0.598064	0.127698	0.0805025
1:363734643	1	363734643	6.43324e-06	0.606082	0.129415	0.0835963
1:361453772	1	361453772	6.4864e-06	0.535074	0.1143	0.0536399
1:364759154	1	364759154	6.49362e-06	0.618089	0.132041	0.0881478
1:362069788	1	362069788	6.49765e-06	0.597034	0.127547	0.0797757
2:564267279	2	564267279	6.519e-06	0.498971	0.106615	0.018694
1:365437070	1	365437070	6.53268e-06	0.615132	0.131449	0.0873064
2:581056645	2	581056645	6.53763e-06	0.539071	0.1152	0.0830545
1:365529181	1	365529181	6.55267e-06	0.609437	0.130252	0.0836445
2:569282115	2	569282115	6.61617e-06	0.512768	0.109645	0.0414594
1:363028714	1	363028714	6.64083e-06	0.595215	0.127299	0.0797374
6:545089214	6	545089214	6.64795e-06	0.55747	0.119233	0.0638821
2:576842189	2	576842189	6.64914e-06	0.626687	0.134038	0.116634
1:364042293	1	364042293	6.65184e-06	0.594735	0.127207	0.0791624
5:22824304	5	22824304	6.6965e-06	0.607639	0.130011	0.0680551
1:363257250	1	363257250	6.86187e-06	0.609761	0.130626	0.0836823
5:24381480	5	24381480	6.95288e-06	0.588442	0.126143	0.0677034
2:579917363	2	579917363	6.96811e-06	0.585497	0.125526	0.0431053
2:584167580	2	584167580	6.99914e-06	0.588083	0.126108	0.107953
1:362655142	1	362655142	7.00734e-06	0.583601	0.125155	0.0763396
1:361812913	1	361812913	7.00995e-06	0.607072	0.130191	0.0820811
2:564275204	2	564275204	7.07581e-06	0.495466	0.106307	0.0183128
2:640152994	2	640152994	7.07794e-06	0.528885	0.113479	0.0480657
1:363743796	1	363743796	7.09935e-06	0.601477	0.129074	0.08272
1:362304360	1	362304360	7.13284e-06	0.609098	0.130741	0.0826299
1:361698864	1	361698864	7.13655e-06	0.578274	0.124128	0.0744783
1:383843620	1	383843620	7.14553e-06	-0.511879	0.109883	0.0804241
1:363591395	1	363591395	7.24861e-06	0.581637	0.124948	0.0740751
2:579622662	2	579622662	7.28805e-06	0.491315	0.105574	0.0250829
2:579708479	2	579708479	7.28896e-06	0.49101	0.10551	0.0250518
2:573393196	2	573393196	7.31359e-06	0.619326	0.133105	0.0866861
1:361361142	1	361361142	7.31616e-06	0.534523	0.114882	0.0541123
2:573209747	2	573209747	7.31654e-06	0.598281	0.128585	0.0787642
2:579622601	2	579622601	7.33326e-06	0.493553	0.106089	0.0256305
1:363028723	1	363028723	7.35311e-06	0.578002	0.124258	0.0735923
2:569722725	2	569722725	7.38586e-06	0.621339	0.133605	0.122854
1:361104088	1	361104088	7.47388e-06	0.530435	0.114127	0.0686768
2:576208171	2	576208171	7.82526e-06	0.584574	0.126071	0.0642303
2:569515345	2	569515345	7.84894e-06	0.503415	0.108585	0.0487733
2:573338814	2	573338814	7.85378e-06	0.620069	0.133751	0.0864706
2:578091751	2	578091751	7.8833e-06	0.565079	0.121913	0.075873
2:575765193	2	575765193	7.94155e-06	0.570204	0.123065	0.0910082
2:583878508	2	583878508	7.9527e-06	-0.559105	0.120678	0.0991881
1:363825801	1	363825801	7.96551e-06	0.605622	0.130729	0.0846277
4:17232014	4	17232014	7.99299e-06	0.656596	0.141758	0.122801
1:364791038	1	364791038	8.00221e-06	0.600939	0.129749	0.082572
2:579715142	2	579715142	8.04825e-06	0.5076	0.109629	0.0104431
2:579972721	2	579972721	8.05333e-06	0.524093	0.113194	0.0859404
2:564275403	2	564275403	8.0599e-06	0.491091	0.106071	0.017875
2:584204679	2	584204679	8.0667e-06	0.558707	0.120681	0.0950416
2:563916533	2	563916533	8.07031e-06	0.490767	0.106008	0.0178514
2:564275379	2	564275379	8.13112e-06	0.494425	0.106839	0.0183549
2:575734225	2	575734225	8.17193e-06	0.560838	0.121222	0.088043
2:579041625	2	579041625	8.18572e-06	0.591825	0.12793	0.0771542
1:363356301	1	363356301	8.20996e-06	0.602043	0.130159	0.0832294
5:23856845	5	23856845	8.23854e-06	0.564841	0.122138	0.058276
2:579929215	2	579929215	8.2492e-06	0.55751	0.120561	0.0552672
5:150109729	5	150109729	8.27819e-06	0.511995	0.110738	0.0276039
2:563552602	2	563552602	8.3799e-06	0.490026	0.106053	0.0177975
2:564421745	2	564421745	8.39067e-06	0.488588	0.105749	0.01758
2:564413746	2	564413746	8.45228e-06	0.4899	0.106073	0.0177884
2:564413818	2	564413818	8.45228e-06	0.4899	0.106073	0.0177884
1:365527585	1	365527585	8.47189e-06	0.603831	0.130757	0.0816687
2:578074132	2	578074132	8.53605e-06	0.551569	0.119486	0.0712599
2:564502924	2	564502924	8.55217e-06	0.493057	0.106821	0.0181351
2:582367811	2	582367811	8.57819e-06	0.587567	0.127317	0.105842
2:567457794	2	567457794	8.58303e-06	0.528359	0.114491	0.0477004
2:569666794	2	569666794	8.62564e-06	0.502204	0.108851	0.0502954
2:564414195	2	564414195	8.63644e-06	0.491485	0.106534	0.0180197
2:579917297	2	579917297	8.67364e-06	0.581761	0.126131	0.0428171
1:364490438	1	364490438	8.68866e-06	0.606934	0.1316	0.0849948
1:364030641	1	364030641	8.7276e-06	0.59659	0.129387	0.0797216
2:564002677	2	564002677	8.72977e-06	0.489053	0.106066	0.0177269
2:579611144	2	579611144	8.75007e-06	0.486226	0.105466	0.024566
2:564484140	2	564484140	8.75038e-06	0.488512	0.105962	0.0176877
1:361069583	1	361069583	8.75048e-06	0.524335	0.113732	0.0631814
2:579758894	2	579758894	8.80676e-06	0.490108	0.106343	0.0251159
2:581945821	2	581945821	8.81149e-06	0.580767	0.126018	0.10306
2:563916534	2	563916534	8.86302e-06	0.534368	0.115985	0.0356887
2:94846094	2	94846094	8.87293e-06	0.65424	0.142012	0.0979471
2:579780539	2	579780539	8.88108e-06	0.561512	0.12189	0.0398884
2:564272726	2	564272726	8.90458e-06	0.487907	0.105926	0.0180332
2:581939487	2	581939487	8.948e-06	0.583169	0.12664	0.103546
2:582065360	2	582065360	9.00374e-06	0.56745	0.123266	0.0980394
5:22740619	5	22740619	9.02154e-06	0.562884	0.122287	0.0546244
4:16720512	4	16720512	9.05003e-06	0.722254	0.156936	0.13646
2:564275937	2	564275937	9.10659e-06	0.490373	0.106586	0.0179383
2:564244297	2	564244297	9.11749e-06	0.532642	0.11578	0.0352456
5:22826691	5	22826691	9.21163e-06	0.602009	0.130928	0.066665
2:569666860	2	569666860	9.22896e-06	0.502176	0.109227	0.0505558
1:362066387	1	362066387	9.23246e-06	0.597432	0.129948	0.0803325
2:581842154	2	581842154	9.25395e-06	0.544624	0.118476	0.0935159
1:364110621	1	364110621	9.39275e-06	0.569664	0.124019	0.0714844
1:361069496	1	361069496	9.48871e-06	0.52399	0.114136	0.0633939
1:361069542	1	361069542	9.48871e-06	0.52399	0.114136	0.0633939
1:361069501	1	361069501	9.48871e-06	0.52399	0.114136	0.0633939
2:573731225	2	573731225	9.49224e-06	0.617136	0.134428	0.085238
2:564255769	2	564255769	9.59821e-06	0.490205	0.106841	0.0180429
2:564414995	2	564414995	9.6379e-06	0.490522	0.106933	0.0180663
2:563551442	2	563551442	9.67957e-06	0.489887	0.106819	0.0180195
2:567217487	2	567217487	9.85124e-06	0.506775	0.110603	0.0270222
2:573339118	2	573339118	9.98652e-06	0.614207	0.134145	0.0848432
2:573339193	2	573339193	1.00987e-05	0.638608	0.139556	0.0969031
2:579388899	2	579388899	1.00999e-05	0.547031	0.119544	0.0871421
2:576929776	2	576929776	1.01446e-05	0.588991	0.128744	0.0988667
1:362069085	1	362069085	1.01511e-05	0.585195	0.127918	0.0790153
1:361521306	1	361521306	1.01712e-05	0.538719	0.117771	0.0581814
2:563857435	2	563857435	1.02909e-05	0.485906	0.106291	0.0174996
4:17229193	4	17229193	1.03107e-05	0.670963	0.146786	0.127368
5:485800752	5	485800752	1.03321e-05	0.450707	0.0986118	0.0168207
2:564702652	2	564702652	1.04705e-05	0.48529	0.106253	0.0174552
2:573672650	2	573672650	1.04838e-05	0.57854	0.126678	0.104868
2:580165070	2	580165070	1.05992e-05	0.546352	0.119699	0.0527823
2:564725581	2	564725581	1.0624e-05	0.486153	0.106523	0.0176308
1:362015376	1	362015376	1.06578e-05	0.58177	0.127495	0.0753816
2:575808147	2	575808147	1.06979e-05	0.52428	0.114919	0.0837931
4:450611516	4	450611516	1.08541e-05	-0.54898	0.120425	0.0783664
2:70515574	2	70515574	1.09319e-05	0.572065	0.125536	0.0545129
2:582380271	2	582380271	1.09382e-05	0.582484	0.127826	0.103907
1:363951518	1	363951518	1.09396e-05	0.58987	0.129448	0.0779357
2:578023778	2	578023778	1.09601e-05	0.529299	0.116167	0.0332839
2:95131176	2	95131176	1.09925e-05	0.566702	0.124396	0.0491869
2:581947953	2	581947953	1.10163e-05	0.572782	0.125745	0.0992662
2:567416507	2	567416507	1.10659e-05	0.521218	0.114452	0.0464198
1:361419657	1	361419657	1.11235e-05	0.571117	0.125443	0.0845713
2:567458724	2	567458724	1.12017e-05	0.519323	0.114109	0.0460828
2:567455647	2	567455647	1.12402e-05	0.521488	0.114606	0.0464679
2:581939494	2	581939494	1.1253e-05	0.545276	0.119841	0.0939772
2:582368357	2	582368357	1.12731e-05	0.574691	0.126317	0.100475
4:16748764	4	16748764	1.13206e-05	0.676587	0.148747	0.118197
2:575736849	2	575736849	1.16675e-05	0.543109	0.119593	0.0900775
2:568116203	2	568116203	1.17022e-05	0.4919	0.108334	0.031693
2:568067236	2	568067236	1.19095e-05	0.481014	0.106035	0.0274883
6:366101571	6	366101571	1.19103e-05	-0.412415	0.0909137	0.0141719
4:58425630	4	58425630	1.1966e-05	0.434237	0.0957478	0.0110299
1:362261402	1	362261402	1.20087e-05	0.57874	0.127634	0.0750224
1:362261418	1	362261418	1.20087e-05	0.57874	0.127634	0.0750224
1:365415917	1	365415917	1.2049e-05	0.601726	0.132727	0.079674
5:22614514	5	22614514	1.20722e-05	0.561995	0.123976	0.062327
2:573447936	2	573447936	1.2183e-05	0.567035	0.125149	0.0994505
1:361478921	1	361478921	1.22423e-05	0.523368	0.115541	0.0504875
5:22614409	5	22614409	1.22711e-05	0.553545	0.122218	0.0588013
2:573318783	2	573318783	1.24096e-05	0.630193	0.139225	0.0939317
1:365019136	1	365019136	1.24698e-05	0.583695	0.128986	0.0790558
2:581840045	2	581840045	1.24839e-05	0.536252	0.118509	0.0905486
2:577170044	2	577170044	1.25409e-05	0.596628	0.131884	0.10641
2:577884727	2	577884727	1.2777e-05	0.545131	0.120621	0.0722334
2:577093479	2	577093479	1.28301e-05	0.619282	0.137058	0.113476
2:576864691	2	576864691	1.29325e-05	0.614029	0.135953	0.110368
1:362069209	1	362069209	1.30264e-05	0.578785	0.1282	0.074675
2:579112918	2	579112918	1.32646e-05	0.614762	0.136301	0.10316
2:580536328	2	580536328	1.33514e-05	0.528341	0.117181	0.084672
2:564764450	2	564764450	1.33703e-05	0.513552	0.11391	0.0629574
1:362264032	1	362264032	1.35062e-05	0.584517	0.129721	0.0768967
4:17186832	4	17186832	1.35192e-05	0.643385	0.142793	0.11791
5:22577806	5	22577806	1.35911e-05	0.519302	0.115287	0.0506876
2:577574267	2	577574267	1.35991e-05	0.559206	0.124149	0.0965725
1:363544768	1	363544768	1.36512e-05	0.566434	0.12578	0.0736752
7:10614387	7	10614387	1.36945e-05	0.466087	0.103515	0.0227143
6:545743048	6	545743048	1.37855e-05	0.513218	0.114023	0.0277137
2:579248327	2	579248327	1.3859e-05	0.553457	0.122998	0.0483002
2:83962818	2	83962818	1.38714e-05	0.570021	0.126686	0.0500782
5:22614354	5	22614354	1.39261e-05	0.560849	0.124673	0.0623986
2:569642861	2	569642861	1.39647e-05	0.488844	0.108683	0.0465979
2:569642860	2	569642860	1.39647e-05	0.488844	0.108683	0.0465979
2:572195925	2	572195925	1.39865e-05	0.593087	0.131871	0.103269
1:364098825	1	364098825	1.4152e-05	0.576343	0.128229	0.0740464
1:363824607	1	363824607	1.41573e-05	0.572545	0.127386	0.0800137
2:580205063	2	580205063	1.41659e-05	0.53384	0.118779	0.0498383
2:583479133	2	583479133	1.43087e-05	-0.575447	0.128106	0.068292
2:573338354	2	573338354	1.43585e-05	0.629778	0.140227	0.0946788
1:361720397	1	361720397	1.45008e-05	0.59017	0.131478	0.0783326
4:449386346	4	449386346	1.45161e-05	-0.582786	0.129841	0.0898452
2:581840158	2	581840158	1.46433e-05	0.529221	0.117962	0.0880731
2:64063856	2	64063856	1.4665e-05	0.49104	0.109461	0.0245438
6:455667050	6	455667050	1.47003e-05	-0.456561	0.101788	0.00752064
4:16547071	4	16547071	1.47473e-05	0.6584	0.146812	0.105337
4:450510649	4	450510649	1.47474e-05	-0.549276	0.122479	0.0758553
2:556694116	2	556694116	1.4749e-05	0.517086	0.115302	0.0275138
1:362298899	1	362298899	1.47493e-05	0.56398	0.125759	0.0708419
1:363963418	1	363963418	1.49033e-05	0.566729	0.126443	0.0722334
2:577228538	2	577228538	1.49412e-05	0.593488	0.132432	0.104809
4:17190678	4	17190678	1.49517e-05	0.634937	0.141686	0.115221
4:16502324	4	16502324	1.52861e-05	0.651907	0.145648	0.0951909
1:364222481	1	364222481	1.53018e-05	0.582404	0.130127	0.0767533
5:8753642	5	8753642	1.53628e-05	0.493447	0.110275	0.0386151
2:147042944	2	147042944	1.54462e-05	0.524887	0.117336	0.030978
2:557714129	2	557714129	1.5562e-05	0.536236	0.119921	0.0321317
4:16551506	4	16551506	1.5648e-05	0.680749	0.152285	0.114466
2:573382589	2	573382589	1.58043e-05	0.621951	0.139207	0.0927688
1:362464767	1	362464767	1.58443e-05	0.575042	0.128726	0.0747325
2:74149620	2	74149620	1.60147e-05	0.564593	0.126461	0.0618261
4:16502300	4	16502300	1.62918e-05	0.635139	0.142395	0.0911691
2:575823952	2	575823952	1.6324e-05	0.515463	0.115577	0.0820551
1:365314608	1	365314608	1.6698e-05	0.583177	0.130922	0.0761153
2:579381797	2	579381797	1.68036e-05	0.472595	0.106133	0.0165447
6:455574907	6	455574907	1.68912e-05	-0.460863	0.103528	0.0327349
1:361140778	1	361140778	1.70627e-05	0.525535	0.118121	0.0523078
1:363374572	1	363374572	1.72121e-05	0.58375	0.131269	0.0766377
4:532235257	4	532235257	1.73224e-05	0.504565	0.113502	0.0373433
3:166240880	3	166240880	1.73846e-05	-0.646734	0.145512	0.06815
1:362174168	1	362174168	1.74467e-05	0.564238	0.126975	0.0715999
2:577246869	2	577246869	1.74923e-05	0.58339	0.131304	0.101885
5:22503653	5	22503653	1.75313e-05	0.527433	0.118725	0.0853858
2:573338550	2	573338550	1.77849e-05	0.623109	0.140372	0.0922567
2:75502853	2	75502853	1.78122e-05	0.543645	0.122481	0.0560169
2:584212551	2	584212551	1.78837e-05	0.531318	0.11973	0.0843724
2:577160656	2	577160656	1.78969e-05	0.582875	0.131354	0.101444
4:532235290	4	532235290	1.83181e-05	0.492629	0.111159	0.0337935
2:579294951	2	579294951	1.83487e-05	0.548437	0.123763	0.0477011
1:364141964	1	364141964	1.84457e-05	0.584362	0.131909	0.0764251
2:68629559	2	68629559	1.85472e-05	0.571622	0.129072	0.0644629
2:582368019	2	582368019	1.88365e-05	0.549424	0.124166	0.0919094
4:17172184	4	17172184	1.88832e-05	0.616155	0.139266	0.107037
2:578021904	2	578021904	1.90586e-05	0.543455	0.122897	0.07179
5:22614532	5	22614532	1.9106e-05	0.559411	0.126523	0.0634184
1:365050826	1	365050826	1.9326e-05	0.562833	0.127378	0.0697803
2:581053903	2	581053903	1.93524e-05	0.506016	0.114528	0.0749815
1:362168897	1	362168897	1.94247e-05	0.557334	0.126169	0.0724439
1:359245632	1	359245632	1.95628e-05	0.51659	0.116991	0.0321819
1:362015947	1	362015947	1.96341e-05	0.590393	0.133732	0.0778045
2:640721865	2	640721865	1.96629e-05	0.575596	0.130391	0.082189
2:56507829	2	56507829	1.97393e-05	-0.505172	0.114463	0.0362973
1:362055677	1	362055677	1.97756e-05	0.585861	0.132759	0.0792272
4:23773492	4	23773492	1.98536e-05	0.668047	0.151416	0.141715
1:362429744	1	362429744	1.99932e-05	0.576603	0.130741	0.0744091
1:384269155	1	384269155	2.00222e-05	-0.517032	0.117243	0.0800253
1:363162969	1	363162969	2.00476e-05	0.57816	0.131113	0.0764309
2:576682474	2	576682474	2.01055e-05	0.570258	0.129342	0.0535891
1:364452301	1	364452301	2.01119e-05	0.563665	0.127849	0.0699866
1:363444216	1	363444216	2.02325e-05	0.571147	0.129589	0.0717818
2:32136920	2	32136920	2.03043e-05	-0.583692	0.132462	0.0838831
2:639944898	2	639944898	2.04998e-05	0.560713	0.127315	0.0659
2:583483776	2	583483776	2.06631e-05	-0.551691	0.125322	0.0945699
5:21452895	5	21452895	2.08209e-05	0.524945	0.119297	0.051908
2:578725872	2	578725872	2.09528e-05	0.568004	0.129128	0.0608263
2:576896016	2	576896016	2.10355e-05	0.566461	0.128806	0.0601927
2:576861080	2	576861080	2.10616e-05	0.566328	0.128785	0.0525538
2:577709394	2	577709394	2.13266e-05	0.545662	0.124172	0.0909777
1:361812932	1	361812932	2.13745e-05	0.570982	0.12995	0.0698658
2:556241014	2	556241014	2.14763e-05	0.566586	0.128984	0.0447872
2:143294046	2	143294046	2.15337e-05	0.534254	0.121642	0.0362364
5:22614298	5	22614298	2.15563e-05	0.536903	0.122252	0.0557702
1:362094172	1	362094172	2.20388e-05	0.558567	0.127343	0.0625533
2:577756482	2	577756482	2.22511e-05	0.548955	0.125219	0.0748601
2:636231943	2	636231943	2.23792e-05	0.530093	0.120956	0.0542113
2:638872287	2	638872287	2.24238e-05	0.48973	0.111759	0.0272882
1:361104197	1	361104197	2.2478e-05	0.509953	0.116389	0.0620739
1:361330398	1	361330398	2.25426e-05	0.513935	0.117317	0.0500242
2:93518925	2	93518925	2.26575e-05	0.564104	0.128806	0.0487368
2:581840106	2	581840106	2.26622e-05	0.518166	0.118318	0.0842835
2:578020722	2	578020722	2.27077e-05	0.538853	0.123056	0.0667285
6:545019818	6	545019818	2.27676e-05	0.507647	0.115947	0.0529737
2:578021850	2	578021850	2.29986e-05	0.526118	0.120234	0.066076
2:577255019	2	577255019	2.34444e-05	0.563568	0.128932	0.0931136
2:578021868	2	578021868	2.34619e-05	0.52714	0.120603	0.0666412
1:361480094	1	361480094	2.356e-05	0.566748	0.129696	0.0804063
1:362760930	1	362760930	2.36022e-05	0.581178	0.133012	0.0755946
4:17177069	4	17177069	2.37048e-05	0.629235	0.144045	0.110645
7:8260659	7	8260659	2.39844e-05	0.412263	0.0944386	0.0170198
2:577024240	2	577024240	2.39986e-05	0.596268	0.136594	0.105973
2:580276802	2	580276802	2.40498e-05	0.530965	0.121649	0.0647373
2:584167716	2	584167716	2.43918e-05	0.523971	0.120143	0.0835909
2:579301684	2	579301684	2.44684e-05	0.537787	0.123333	0.0456039
2:30967237	2	30967237	2.4533e-05	-0.51435	0.117975	0.0555327
4:532235255	4	532235255	2.48029e-05	0.493335	0.113226	0.0354894
2:564464373	2	564464373	2.48827e-05	0.465302	0.106811	0.0148316
6:415151643	6	415151643	2.49362e-05	0.455845	0.104653	0.0100757
2:601652747	2	601652747	2.51458e-05	0.512359	0.117684	0.0331273
2:30925719	2	30925719	2.52033e-05	-0.53203	0.122218	0.0518893
1:361104179	1	361104179	2.53415e-05	0.498343	0.114515	0.0584535
2:572935479	2	572935479	2.53502e-05	0.65618	0.150787	0.137019
4:450541242	4	450541242	2.55717e-05	-0.534487	0.122884	0.0729658
2:581839650	2	581839650	2.56082e-05	0.510931	0.117478	0.081065
2:579265790	2	579265790	2.56505e-05	0.534841	0.122987	0.0456282
2:573338889	2	573338889	2.57854e-05	0.558639	0.128498	0.0671203
2:95131175	2	95131175	2.58351e-05	0.5461	0.125627	0.0437445
2:580906592	2	580906592	2.59359e-05	0.576933	0.13275	0.101704
2:645167206	2	645167206	2.59362e-05	-0.543693	0.125101	0.0894395
1:363229045	1	363229045	2.5996e-05	0.554124	0.127518	0.0691078
5:21460762	5	21460762	2.64104e-05	0.519445	0.119646	0.0511025
2:643736123	2	643736123	2.64596e-05	0.493982	0.113793	0.0183221
2:579224350	2	579224350	2.66069e-05	0.534722	0.123217	0.0448287
4:532288835	4	532288835	2.6794e-05	0.495963	0.114331	0.0360809
2:573339424	2	573339424	2.70115e-05	0.563822	0.130035	0.0681246
5:23115721	5	23115721	2.71039e-05	0.477441	0.110134	0.0569726
2:96481334	2	96481334	2.71646e-05	-0.524437	0.120991	0.0163015
2:640256970	2	640256970	2.72443e-05	0.495844	0.114413	0.0419244
3:563039983	3	563039983	2.73901e-05	0.439105	0.101352	0.0395605
2:577312795	2	577312795	2.74377e-05	0.521498	0.120382	0.067559
2:143991473	2	143991473	2.74799e-05	0.503058	0.116135	0.0287711
2:577073341	2	577073341	2.76649e-05	0.585402	0.135197	0.101686
2:576909461	2	576909461	2.78258e-05	0.550944	0.127282	0.0548417
2:578610916	2	578610916	2.79386e-05	0.565593	0.130696	0.0652991
1:362016009	1	362016009	2.79477e-05	0.577502	0.133451	0.0743992
1:357144591	1	357144591	2.81839e-05	0.4895	0.11317	0.0261892
2:143085381	2	143085381	2.82791e-05	0.48683	0.112574	0.0283309
2:578020479	2	578020479	2.85466e-05	0.523207	0.121052	0.0653427
5:23652234	5	23652234	2.8651e-05	-0.445687	0.103138	0.0196079
5:19609362	5	19609362	2.90191e-05	0.483817	0.112044	0.0328505
2:580900249	2	580900249	2.90446e-05	0.584258	0.135312	0.104303
1:361069564	1	361069564	2.92517e-05	0.504925	0.116986	0.0619242
2:564420905	2	564420905	2.93049e-05	0.456982	0.10589	0.0170715
2:662731909	2	662731909	2.94883e-05	0.490834	0.113775	0.0195694
2:575825799	2	575825799	2.95259e-05	0.503927	0.116818	0.0781912
4:532235220	4	532235220	2.96042e-05	0.488909	0.113354	0.0348554
1:384108132	1	384108132	2.99687e-05	-0.523263	0.121405	0.0828442
2:583285810	2	583285810	3.00321e-05	0.546241	0.126752	0.0828741
2:68258698	2	68258698	3.00741e-05	0.540849	0.125511	0.0602087
5:22739359	5	22739359	3.01412e-05	0.518844	0.12042	0.0445587
2:581007297	2	581007297	3.01464e-05	0.535387	0.124261	0.0671401
2:577885901	2	577885901	3.05319e-05	0.53385	0.123995	0.0692746
2:573445534	2	573445534	3.07705e-05	0.532434	0.123722	0.0874354
6:545097070	6	545097070	3.08815e-05	0.512966	0.119223	0.0548809
2:581909641	2	581909641	3.11035e-05	0.507347	0.117967	0.0803643
6:541310051	6	541310051	3.11776e-05	0.475241	0.110517	0.0383757
2:146037220	2	146037220	3.13235e-05	0.517533	0.120384	0.0285569
1:382160428	1	382160428	3.13816e-05	0.53933	0.125468	0.0918375
2:143403079	2	143403079	3.14263e-05	0.507046	0.117967	0.0324438
1:362409076	1	362409076	3.14379e-05	0.540913	0.125849	0.064704
2:640176063	2	640176063	3.14532e-05	0.492267	0.114535	0.0401108
4:531979045	4	531979045	3.16016e-05	0.48922	0.113857	0.0351065
4:141452932	4	141452932	3.17327e-05	0.486733	0.113305	0.0196172
2:577255766	2	577255766	3.18295e-05	0.572502	0.133295	0.0985047
5:21449882	5	21449882	3.19e-05	0.516941	0.120374	0.0503372
2:640689904	2	640689904	3.20512e-05	0.505214	0.117676	0.0278908
5:19609385	5	19609385	3.20751e-05	0.481147	0.112075	0.0324889
1:382295165	1	382295165	3.23491e-05	0.535688	0.124841	0.0907185
2:645167182	2	645167182	3.24062e-05	-0.521617	0.121575	0.0825305
1:364791176	1	364791176	3.24554e-05	0.569858	0.13283	0.0699381
2:645169823	2	645169823	3.25256e-05	-0.530033	0.123563	0.0847946
4:531961496	4	531961496	3.26684e-05	0.52515	0.122456	0.0399789
2:578124887	2	578124887	3.27183e-05	0.528417	0.123229	0.0638448
6:410949668	6	410949668	3.34016e-05	-0.464431	0.108438	0.0163396
2:146933113	2	146933113	3.344e-05	0.50648	0.118264	0.0290072
1:363961086	1	363961086	3.4096e-05	0.482968	0.112902	0.070962
1:364665471	1	364665471	3.4107e-05	0.561195	0.131191	0.0712257
2:30925723	2	30925723	3.4127e-05	-0.49831	0.116495	0.0519653
2:99050249	2	99050249	3.42967e-05	0.576583	0.134832	0.0626224
2:581056790	2	581056790	3.434e-05	0.4985	0.116582	0.0701193
2:579382048	2	579382048	3.44492e-05	0.532927	0.124656	0.0819665
2:583878511	2	583878511	3.46024e-05	-0.530559	0.124134	0.0881949
2:583878506	2	583878506	3.46024e-05	-0.530559	0.124134	0.0881949
2:583878518	2	583878518	3.46024e-05	-0.530559	0.124134	0.0881949
5:22963753	5	22963753	3.46359e-05	0.566501	0.132551	0.0657125
2:640710750	2	640710750	3.46543e-05	0.494644	0.115742	0.0405263
1:361802145	1	361802145	3.56805e-05	0.566983	0.132896	0.0695804
2:143848571	2	143848571	3.5717e-05	0.511675	0.11994	0.0297886
2:582364101	2	582364101	3.57834e-05	0.525536	0.123202	0.0835653
2:94149499	2	94149499	3.60815e-05	0.594335	0.139399	0.0888111
2:32136947	2	32136947	3.61589e-05	-0.565026	0.132542	0.078222
6:569131061	6	569131061	3.6202e-05	-0.455882	0.106947	0.0121569
4:449651555	4	449651555	3.63074e-05	-0.544505	0.127759	0.077666
1:362903361	1	362903361	3.63681e-05	0.550584	0.129198	0.0625184
2:581932450	2	581932450	3.65914e-05	0.513854	0.120622	0.0825581
2:144469630	2	144469630	3.66687e-05	0.495606	0.116353	0.0290033
2:579301538	2	579301538	3.69175e-05	0.530782	0.124662	0.0428978
2:573338520	2	573338520	3.69917e-05	0.617804	0.145117	0.0999835
2:640000280	2	640000280	3.71322e-05	0.504461	0.11852	0.0449987
1:362766420	1	362766420	3.72341e-05	0.545705	0.128231	0.0652056
5:22577714	5	22577714	3.7251e-05	0.50544	0.118773	0.0479115
2:577511536	2	577511536	3.73214e-05	0.487733	0.114625	0.0213678
1:361306791	1	361306791	3.76264e-05	0.534484	0.125672	0.0762781
2:144049070	2	144049070	3.76481e-05	0.492369	0.115774	0.0275831
2:579386969	2	579386969	3.77574e-05	0.452935	0.10652	0.0214505
2:579386947	2	579386947	3.77574e-05	0.452935	0.10652	0.0214505
2:147044578	2	147044578	3.78519e-05	0.477196	0.112242	0.0254458
6:10337360	6	10337360	3.80249e-05	-0.471094	0.110837	0.0164489
2:572997906	2	572997906	3.80842e-05	0.638367	0.150206	0.12968
2:143512626	2	143512626	3.81012e-05	0.497317	0.11702	0.0300057
2:566717486	2	566717486	3.82137e-05	0.444698	0.104657	0.0175399
1:382295143	1	382295143	3.8488e-05	0.528428	0.124415	0.0877633
1:364407626	1	364407626	3.88464e-05	0.552055	0.13005	0.0653939
5:25047187	5	25047187	3.88886e-05	0.555394	0.130845	0.0616602
2:573338536	2	573338536	3.89484e-05	0.623219	0.146837	0.115896
2:645167370	2	645167370	3.92453e-05	-0.517411	0.121963	0.0816118
2:645167362	2	645167362	3.92453e-05	-0.517411	0.121963	0.0816118
2:576872520	2	576872520	3.95025e-05	0.565951	0.133456	0.0942947
2:577506377	2	577506377	3.96735e-05	0.485944	0.114619	0.0212113
2:577850807	2	577850807	4.01656e-05	0.463574	0.109423	0.0120828
2:579378765	2	579378765	4.01883e-05	0.446854	0.10548	0.0206204
2:579379004	2	579379004	4.05027e-05	0.450272	0.106336	0.0213325
2:579379904	2	579379904	4.05686e-05	0.447076	0.105592	0.0206408
2:581007366	2	581007366	4.05924e-05	0.523841	0.123727	0.0639734
1:382162566	1	382162566	4.08323e-05	0.531002	0.125462	0.0886988
2:645167191	2	645167191	4.13575e-05	-0.512779	0.121249	0.0797575
2:91418674	2	91418674	4.13623e-05	0.612086	0.144732	0.087772
2:148547449	2	148547449	4.14213e-05	0.492632	0.116496	0.0227413
2:96480126	2	96480126	4.14231e-05	-0.501124	0.118505	0.0167753
2:146063307	2	146063307	4.15694e-05	0.490104	0.115923	0.0281909
2:96639305	2	96639305	4.19606e-05	-0.501699	0.118732	0.0168138
2:574876416	2	574876416	4.20671e-05	-0.51658	0.122272	0.0705913
2:582364092	2	582364092	4.22561e-05	0.516491	0.122284	0.0812214
1:382295183	1	382295183	4.22612e-05	0.528111	0.125036	0.0875498
2:581006167	2	581006167	4.24475e-05	0.525551	0.124463	0.0646958
2:146700549	2	146700549	4.25913e-05	0.496404	0.117584	0.0278646
6:462119758	6	462119758	4.25948e-05	0.550382	0.130371	0.0960435
2:91177911	2	91177911	4.27907e-05	0.605734	0.143522	0.0875818
2:96565403	2	96565403	4.28091e-05	-0.497528	0.117886	0.0163221
2:640708295	2	640708295	4.28105e-05	0.497416	0.11786	0.039456
2:579953851	2	579953851	4.28832e-05	0.505452	0.119776	0.0781408
2:145155945	2	145155945	4.29367e-05	0.492302	0.116669	0.030769
4:16334636	4	16334636	4.37319e-05	0.641276	0.152142	0.0981675
2:584030319	2	584030319	4.38721e-05	-0.529219	0.12558	0.0875692
2:577160653	2	577160653	4.38856e-05	0.562531	0.133488	0.0947296
7:13482950	7	13482950	4.41461e-05	0.45751	0.108605	0.020486
5:493414256	5	493414256	4.41498e-05	0.428084	0.10162	0.022005
2:30966910	2	30966910	4.41842e-05	-0.510437	0.121175	0.0563938
1:362015784	1	362015784	4.42663e-05	0.562952	0.133657	0.0759738
2:640775201	2	640775201	4.43555e-05	0.486869	0.115607	0.0390421
6:455676723	6	455676723	4.44035e-05	-0.445067	0.105688	0.0305293
1:361457994	1	361457994	4.45008e-05	0.517375	0.122875	0.0690333
5:23957744	5	23957744	4.50441e-05	0.522403	0.12416	0.0515698
2:96590323	2	96590323	4.51677e-05	-0.497961	0.11837	0.0164567
4:532238885	4	532238885	4.53113e-05	0.481818	0.114555	0.0323884
2:573277038	2	573277038	4.56208e-05	0.610042	0.145101	0.097886
1:382170229	1	382170229	4.59515e-05	0.518525	0.123387	0.0844003
2:579387034	2	579387034	4.61204e-05	0.446861	0.106357	0.020879
2:662728175	2	662728175	4.61723e-05	0.483169	0.115007	0.0157345
5:493414228	5	493414228	4.62503e-05	0.420162	0.10002	0.0215027
6:357830586	6	357830586	4.62821e-05	0.449746	0.107067	0.0195482
2:143057098	2	143057098	4.63245e-05	0.476343	0.113405	0.0283589
2:640286420	2	640286420	4.63443e-05	0.496811	0.118281	0.0427891
2:143512654	2	143512654	4.65391e-05	0.49274	0.117341	0.0289776
2:96610521	2	96610521	4.66339e-05	-0.496899	0.118346	0.0163866
2:95750599	2	95750599	4.67799e-05	0.519311	0.123707	0.0118456
2:143349965	2	143349965	4.69011e-05	0.507304	0.120866	0.0338053
2:572957156	2	572957156	4.72163e-05	0.6298	0.150112	0.12615
2:643796403	2	643796403	4.73271e-05	0.456922	0.108922	0.017067
2:576925963	2	576925963	4.75489e-05	0.518335	0.123597	0.0458623
7:40899446	7	40899446	4.75543e-05	0.490862	0.117047	0.076102
2:564483814	2	564483814	4.76778e-05	0.445208	0.106177	0.0145549
2:574526102	2	574526102	4.77948e-05	0.475142	0.113333	0.0312509
2:143991484	2	143991484	4.79523e-05	0.490465	0.117011	0.0287106
2:583783720	2	583783720	4.80428e-05	0.480855	0.114732	0.0733108
3:563039992	3	563039992	4.81673e-05	0.423545	0.101074	0.0376684
2:96620684	2	96620684	4.83156e-05	-0.497521	0.118749	0.0165349
2:96633221	2	96633221	4.83685e-05	-0.497094	0.118655	0.0165066
2:576318521	2	576318521	4.88802e-05	0.531699	0.126997	0.056675
2:147045938	2	147045938	4.89172e-05	0.490421	0.117143	0.0275107
2:581840110	2	581840110	4.9295e-05	0.498237	0.119065	0.0775041
2:579388590	2	579388590	4.93188e-05	0.49442	0.118157	0.0498988
2:573339779	2	573339779	4.95364e-05	0.607213	0.145151	0.0948039
2:96584032	2	96584032	4.95772e-05	-0.49349	0.117972	0.0160582
2:573339091	2	573339091	4.9828e-05	0.609936	0.145854	0.0982524
2:96584033	2	96584033	4.98283e-05	-0.492022	0.117657	0.0158604
1:365006097	1	365006097	5.01159e-05	0.545012	0.130374	0.0639723
2:96488063	2	96488063	5.01693e-05	-0.496603	0.118802	0.016474
1:384298771	1	384298771	5.02068e-05	-0.528553	0.126451	0.0831398
2:579224600	2	579224600	5.02619e-05	0.522712	0.125062	0.0524332
2:579224599	2	579224599	5.02619e-05	0.522712	0.125062	0.0524332
1:383929250	1	383929250	5.04227e-05	-0.458531	0.109728	0.0643066
4:449974854	4	449974854	5.04408e-05	-0.457131	0.109395	0.0440203
5:37681958	5	37681958	5.06781e-05	0.437503	0.104728	0.0159485
2:639944886	2	639944886	5.06825e-05	0.533107	0.127614	0.0578325
1:384036031	1	384036031	5.07767e-05	-0.454442	0.108796	0.0629641
2:146047684	2	146047684	5.08701e-05	0.48801	0.116845	0.0279505
4:580307447	4	580307447	5.09899e-05	0.490853	0.117543	0.0667749
2:643796598	2	643796598	5.14778e-05	0.455977	0.109255	0.0171057
2:146279255	2	146279255	5.15521e-05	0.484285	0.116048	0.0280354
1:362761093	1	362761093	5.20418e-05	0.52682	0.126313	0.059994
5:22614263	5	22614263	5.21969e-05	0.503164	0.120664	0.049368
5:22614270	5	22614270	5.21969e-05	0.503164	0.120664	0.049368
5:22614271	5	22614271	5.21969e-05	0.503164	0.120664	0.049368
4:59289501	4	59289501	5.22783e-05	0.408974	0.0980851	0.00910889
1:383281161	1	383281161	5.22948e-05	-0.469988	0.11272	0.0670371
1:363949161	1	363949161	5.23735e-05	0.50713	0.12164	0.0330541
2:645167278	2	645167278	5.23877e-05	-0.518207	0.124299	0.0812234
1:363865121	1	363865121	5.23979e-05	0.517711	0.124181	0.039398
5:20813699	5	20813699	5.24563e-05	0.45892	0.110087	0.0485941
5:20813823	5	20813823	5.2757e-05	0.455514	0.109308	0.0481465
1:383974475	1	383974475	5.28447e-05	-0.45325	0.108776	0.0627029
1:383281189	1	383281189	5.2875e-05	-0.468352	0.112404	0.0664333
2:564503245	2	564503245	5.30606e-05	0.443515	0.106466	0.0160801
2:96677776	2	96677776	5.30694e-05	-0.49596	0.119057	0.0165394
2:76658144	2	76658144	5.31161e-05	0.525352	0.126119	0.0522715
2:605462115	2	605462115	5.31542e-05	0.491154	0.117915	0.0353846
2:645167402	2	645167402	5.34662e-05	-0.50638	0.121614	0.0776942
2:645167413	2	645167413	5.34662e-05	-0.50638	0.121614	0.0776942
4:450258636	4	450258636	5.34749e-05	-0.456597	0.109659	0.0458759
1:384092452	1	384092452	5.36362e-05	-0.456775	0.109722	0.0636122
2:68130870	2	68130870	5.36528e-05	0.528555	0.126967	0.0559692
1:363835263	1	363835263	5.38386e-05	0.546959	0.131415	0.0655056
2:583710725	2	583710725	5.38404e-05	0.47999	0.115325	0.0729762
1:384298802	1	384298802	5.39962e-05	-0.462904	0.11124	0.0638869
2:573283905	2	573283905	5.42498e-05	0.604508	0.14531	0.109827
1:364409770	1	364409770	5.42959e-05	0.564742	0.135758	0.0699792
2:102041180	2	102041180	5.43023e-05	0.554039	0.133187	0.0409359
2:96584000	2	96584000	5.4353e-05	-0.492809	0.118474	0.0161178
1:364695550	1	364695550	5.51307e-05	0.518004	0.12464	0.0403865
2:87637649	2	87637649	5.52399e-05	0.543272	0.130736	0.0468069
2:104075750	2	104075750	5.55271e-05	0.503455	0.121193	0.031679
4:16334947	4	16334947	5.55467e-05	0.616786	0.148477	0.0899321
5:21452867	5	21452867	5.59781e-05	0.50002	0.120426	0.046644
5:22614112	5	22614112	5.61073e-05	0.504794	0.121593	0.0496889
2:143224218	2	143224218	5.6245e-05	0.503654	0.121337	0.0336254
1:384613440	1	384613440	5.62515e-05	-0.472767	0.113896	0.062853
2:143512105	2	143512105	5.62548e-05	0.500642	0.120613	0.0299613
2:143512097	2	143512097	5.62548e-05	0.500642	0.120613	0.0299613
1:384057864	1	384057864	5.63295e-05	-0.449842	0.108383	0.0609428
6:545095254	6	545095254	5.65015e-05	0.488619	0.117748	0.0751656
2:601008009	2	601008009	5.66197e-05	0.467924	0.112775	0.0133553
2:96639343	2	96639343	5.67747e-05	-0.49345	0.118947	0.0162654
1:365012051	1	365012051	5.71148e-05	0.470836	0.113538	0.0682696
1:382303203	1	382303203	5.74715e-05	0.539629	0.130177	0.090521
2:536642576	2	536642576	5.78765e-05	0.466662	0.112624	0.00650804
4:16334658	4	16334658	5.79184e-05	0.626184	0.151129	0.0940237
1:384055558	1	384055558	5.80468e-05	-0.442432	0.106796	0.0602719
2:577852386	2	577852386	5.81071e-05	0.458295	0.110632	0.0108807
6:455676476	6	455676476	5.8496e-05	-0.435546	0.105184	0.0290683
4:450258907	4	450258907	5.8825e-05	-0.452102	0.10922	0.0449772
4:17229258	4	17229258	5.90515e-05	0.586729	0.141777	0.0929992
2:573330505	2	573330505	5.90776e-05	0.605289	0.146266	0.0959736
6:545233201	6	545233201	5.9331e-05	0.49206	0.118936	0.0553616
4:450568185	4	450568185	5.94821e-05	-0.51128	0.123601	0.0676939
1:382055875	1	382055875	5.96227e-05	0.530815	0.128343	0.0884487
1:382055877	1	382055877	5.96227e-05	0.530815	0.128343	0.0884487
1:382055838	1	382055838	5.96227e-05	0.530815	0.128343	0.0884487
2:68252382	2	68252382	5.97143e-05	0.535495	0.129487	0.0575674
1:365108168	1	365108168	5.98558e-05	0.467677	0.113105	0.0670242
1:364438192	1	364438192	5.98826e-05	0.467664	0.113105	0.0671984
2:143307768	2	143307768	5.99879e-05	0.497187	0.120258	0.0323779
1:382338780	1	382338780	6.06059e-05	0.506704	0.122638	0.0808325
4:16502257	4	16502257	6.06741e-05	0.611049	0.147903	0.0874576
2:144538850	2	144538850	6.06922e-05	0.467881	0.113251	0.023642
2:579058912	2	579058912	6.08997e-05	0.521503	0.126257	0.0581996
4:16552328	4	16552328	6.1518e-05	0.564116	0.13666	0.0702599
2:579297475	2	579297475	6.1523e-05	0.525948	0.127414	0.0551636
2:578021963	2	578021963	6.1603e-05	0.498208	0.120704	0.056996
2:96652963	2	96652963	6.17319e-05	-0.490454	0.118841	0.0160686
5:19868349	5	19868349	6.18703e-05	0.450368	0.109143	0.0282442
2:639944892	2	639944892	6.19107e-05	0.527194	0.127766	0.0567334
1:384071154	1	384071154	6.20181e-05	-0.451889	0.109528	0.0623271
1:363447788	1	363447788	6.20499e-05	0.538096	0.130427	0.0651679
2:56370350	2	56370350	6.21757e-05	-0.463532	0.112368	0.0331251
2:56385389	2	56385389	6.27564e-05	-0.463291	0.112374	0.0336518
1:487973367	1	487973367	6.27946e-05	0.539444	0.130851	0.0584404
2:577848399	2	577848399	6.28308e-05	0.468752	0.113707	0.0161815
2:96590009	2	96590009	6.2834e-05	-0.488698	0.118546	0.0158501
1:28220324	1	28220324	6.31183e-05	0.471466	0.114398	0.0166738
4:3498430	4	3498430	6.34162e-05	0.422409	0.102525	0.0132248
1:384572020	1	384572020	6.35095e-05	-0.460924	0.111884	0.0611071
2:578065261	2	578065261	6.35279e-05	0.510532	0.123928	0.0595962
1:384267647	1	384267647	6.35442e-05	-0.453517	0.11009	0.0625717
5:21449937	5	21449937	6.36556e-05	0.474851	0.115281	0.0409615
1:383929377	1	383929377	6.37198e-05	-0.449737	0.109191	0.0615329
1:361157935	1	361157935	6.3867e-05	0.526857	0.127933	0.073604
5:203216003	5	203216003	6.45777e-05	0.604919	0.14699	0.112431
2:101113935	2	101113935	6.49882e-05	0.511746	0.124399	0.0292639
5:295901541	5	295901541	6.61088e-05	0.459543	0.111829	0.0158564
5:269330701	5	269330701	6.62259e-05	0.459058	0.111723	0.0157203
2:68213924	2	68213924	6.65955e-05	0.52148	0.12696	0.0544807
1:388365203	1	388365203	6.68668e-05	0.43683	0.106378	0.0453413
2:143104246	2	143104246	6.7148e-05	0.471131	0.114761	0.0278435
1:384138072	1	384138072	6.72476e-05	-0.493902	0.120319	0.0742722
5:129388853	5	129388853	6.73414e-05	0.457611	0.111488	0.0156214
2:645167352	2	645167352	6.74054e-05	-0.501714	0.12224	0.0756631
2:144669379	2	144669379	6.75171e-05	0.50952	0.124155	0.0293565
1:381999466	1	381999466	6.79949e-05	0.511839	0.124776	0.0823395
2:605265932	2	605265932	6.80001e-05	0.473288	0.115378	0.0268978
1:360797624	1	360797624	6.84869e-05	0.456687	0.111381	0.0457621
2:56297077	2	56297077	6.85084e-05	-0.457896	0.111678	0.0315806
1:364441257	1	364441257	6.85098e-05	0.464325	0.113246	0.0657324
2:579033960	2	579033960	6.90256e-05	0.518322	0.126476	0.0552976
4:16341410	4	16341410	6.90762e-05	0.60296	0.147135	0.0851742
2:146272372	2	146272372	6.91147e-05	0.488576	0.119227	0.0288392
2:56297007	2	56297007	6.91501e-05	-0.458731	0.111948	0.0318771
2:641308629	2	641308629	6.93537e-05	0.50187	0.122498	0.0404033
1:384617695	1	384617695	6.96441e-05	-0.46569	0.113697	0.0618055
4:580384303	4	580384303	6.96452e-05	0.493923	0.12059	0.0682872
4:16502066	4	16502066	6.99176e-05	0.617221	0.15073	0.0901045
1:382183860	1	382183860	6.99236e-05	0.507753	0.123998	0.0816622
1:364972218	1	364972218	7.00703e-05	0.465794	0.113766	0.0662217
2:640257153	2	640257153	7.02828e-05	0.48381	0.118189	0.0387706
5:215905039	5	215905039	7.07903e-05	0.45537	0.111292	0.0153692
1:25761954	1	25761954	7.08375e-05	0.46763	0.114293	0.0319601
5:1060135	5	1060135	7.0937e-05	0.509497	0.124537	0.0688333
2:581840229	2	581840229	7.12017e-05	0.485655	0.118737	0.0739615
2:143991470	2	143991470	7.13787e-05	0.465603	0.113853	0.0261428
2:579785084	2	579785084	7.15047e-05	0.506126	0.123776	0.0188695
2:143451590	2	143451590	7.16535e-05	0.497972	0.121798	0.0329598
2:576856255	2	576856255	7.16916e-05	0.539816	0.132037	0.049513
2:143086725	2	143086725	7.18515e-05	0.478818	0.117133	0.0275299
2:144675177	2	144675177	7.1876e-05	0.481213	0.117722	0.027511
1:333149090	1	333149090	7.19497e-05	-0.459755	0.11248	0.0406802
1:384080735	1	384080735	7.19776e-05	-0.449023	0.109857	0.0607211
1:384080714	1	384080714	7.19776e-05	-0.449023	0.109857	0.0607211
1:384080725	1	384080725	7.19776e-05	-0.449023	0.109857	0.0607211
2:143098167	2	143098167	7.20925e-05	0.472092	0.115513	0.0282946
2:143078614	2	143078614	7.23325e-05	0.468798	0.114731	0.0278035
1:384105881	1	384105881	7.2461e-05	-0.496418	0.121504	0.0747093
5:137760877	5	137760877	7.24657e-05	0.458921	0.112326	0.0158135
5:257532308	5	257532308	7.27587e-05	0.45703	0.111892	0.0155818
5:223992062	5	223992062	7.29576e-05	0.454393	0.111266	0.0153033
2:31446979	2	31446979	7.30378e-05	-0.506271	0.123978	0.0470753
2:558551283	2	558551283	7.31819e-05	0.489787	0.119956	0.0283263
2:605460827	2	605460827	7.3322e-05	0.477177	0.116882	0.0332028
2:143512083	2	143512083	7.36273e-05	0.489704	0.119982	0.0269643
5:22045521	5	22045521	7.36979e-05	0.472301	0.115725	0.0408924
2:144785524	2	144785524	7.38682e-05	0.485833	0.119058	0.0283425
2:143104245	2	143104245	7.39198e-05	0.469925	0.115165	0.0278674
1:384092445	1	384092445	7.43519e-05	-0.450387	0.110418	0.0616368
2:662727358	2	662727358	7.47177e-05	0.454151	0.111375	0.0162799
5:18169389	5	18169389	7.48102e-05	0.453657	0.111263	0.0229974
2:603896079	2	603896079	7.48365e-05	0.530275	0.130057	0.0605145
6:368325540	6	368325540	7.48913e-05	-0.396864	0.0973405	0.00824018
7:393443104	7	393443104	7.50272e-05	-0.485696	0.119143	0.0603709
5:212269011	5	212269011	7.50389e-05	0.466586	0.114456	0.0183725
5:172159933	5	172159933	7.50675e-05	0.455435	0.111723	0.0154732
4:450241014	4	450241014	7.5141e-05	-0.441132	0.108221	0.0423996
4:450240986	4	450240986	7.5141e-05	-0.441132	0.108221	0.0423996
1:382338768	1	382338768	7.55339e-05	0.497738	0.122149	0.0779973
2:56513503	2	56513503	7.55639e-05	-0.458145	0.112435	0.0321754
5:37839510	5	37839510	7.58933e-05	0.440599	0.108159	0.0177325
4:17169160	4	17169160	7.62446e-05	0.577375	0.141777	0.0897078
4:17169134	4	17169134	7.62446e-05	0.577375	0.141777	0.0897078
2:55881627	2	55881627	7.63099e-05	0.464034	0.113952	0.0504463
2:644595193	2	644595193	7.63248e-05	-0.501825	0.123234	0.0790515
2:144785488	2	144785488	7.63572e-05	0.484837	0.119065	0.0282265
2:572254203	2	572254203	7.6679e-05	0.499267	0.122642	0.0633949
2:144785450	2	144785450	7.67424e-05	0.476678	0.117099	0.0289423
2:575589653	2	575589653	7.679e-05	0.512114	0.125809	0.080611
2:143293924	2	143293924	7.67956e-05	0.496409	0.121951	0.0327532
1:384092412	1	384092412	7.70871e-05	-0.446002	0.109594	0.0604186
2:56425177	2	56425177	7.71306e-05	-0.447188	0.10989	0.0278191
1:384059025	1	384059025	7.72186e-05	-0.446815	0.109806	0.061472
2:68268087	2	68268087	7.74341e-05	0.517247	0.127138	0.0536
4:449802979	4	449802979	7.75442e-05	-0.441966	0.108644	0.0425602
2:556095991	2	556095991	7.75609e-05	0.531937	0.130762	0.0451304
1:384049186	1	384049186	7.7672e-05	-0.443962	0.109146	0.0591405
5:268080365	5	268080365	7.77617e-05	0.467121	0.114848	0.0316318
5:22742949	5	22742949	7.80348e-05	0.516392	0.12699	0.0499596
7:390514838	7	390514838	7.80669e-05	-0.479007	0.1178	0.0611821
6:460376859	6	460376859	7.80852e-05	0.513686	0.12633	0.0832516
5:135003113	5	135003113	7.85482e-05	0.45563	0.112095	0.0155875
7:390059097	7	390059097	7.8768e-05	-0.468785	0.115352	0.0525117
4:17169163	4	17169163	7.88003e-05	0.575739	0.141673	0.0888536
5:96928043	5	96928043	7.89049e-05	0.453291	0.111552	0.0152291
4:74189670	4	74189670	7.9048e-05	0.389973	0.0959808	0.00760989
1:371378892	1	371378892	7.9159e-05	0.492524	0.121232	0.0353728
4:580377395	4	580377395	7.92808e-05	0.490077	0.120641	0.0663246
4:450230302	4	450230302	7.94743e-05	-0.439866	0.108298	0.0416132
2:576931267	2	576931267	7.95126e-05	0.522745	0.128707	0.0464309
2:576931268	2	576931268	7.95126e-05	0.522745	0.128707	0.0464309
2:56492110	2	56492110	7.96309e-05	-0.443321	0.109162	0.0265567
2:143573975	2	143573975	7.99247e-05	0.483963	0.119198	0.0282971
2:143387463	2	143387463	8.02145e-05	0.500896	0.123397	0.0337485
5:218783740	5	218783740	8.02892e-05	0.456175	0.112386	0.0155235
3:563127742	3	563127742	8.03468e-05	0.427461	0.105317	0.0436156
1:33668016	1	33668016	8.03732e-05	-0.412479	0.101628	0.0218011
2:572254220	2	572254220	8.04853e-05	0.503211	0.123994	0.0639443
5:152584996	5	152584996	8.0571e-05	0.451743	0.11132	0.0150286
1:363952907	1	363952907	8.0648e-05	0.468178	0.115377	0.0671275
2:146701637	2	146701637	8.07651e-05	0.475337	0.117152	0.0257078
5:193701765	5	193701765	8.07774e-05	0.452044	0.111412	0.0151454
7:389788360	7	389788360	8.0817e-05	-0.476183	0.117365	0.0605985
2:94675541	2	94675541	8.10976e-05	0.526515	0.129799	0.0454244
2:91403633	2	91403633	8.11575e-05	0.525644	0.129591	0.0435676
1:382161240	1	382161240	8.13842e-05	0.506197	0.124819	0.0799328
4:33843010	4	33843010	8.14245e-05	0.630906	0.155575	0.0841468
2:563936358	2	563936358	8.14506e-05	0.461511	0.113806	0.0272044
5:22045537	5	22045537	8.15722e-05	0.476214	0.117443	0.0417997
2:574702363	2	574702363	8.21601e-05	0.467162	0.115264	0.0305719
5:66836920	5	66836920	8.21863e-05	0.450054	0.111045	0.0149163
2:143477853	2	143477853	8.22338e-05	0.488678	0.120579	0.0314662
5:170898112	5	170898112	8.23029e-05	0.455342	0.11236	0.0154669
2:144039165	2	144039165	8.23038e-05	0.480631	0.1186	0.0279087
2:94675603	2	94675603	8.24986e-05	0.531476	0.131167	0.0447963
3:563142932	3	563142932	8.25426e-05	0.426614	0.105291	0.0412114
5:178173755	5	178173755	8.28752e-05	0.453635	0.111989	0.0154513
2:575627543	2	575627543	8.31045e-05	0.486048	0.120012	0.0746703
5:275849108	5	275849108	8.32158e-05	0.456335	0.112685	0.0156358
4:532289835	4	532289835	8.34452e-05	0.488036	0.120534	0.036479
4:449530098	4	449530098	8.37902e-05	-0.531293	0.131253	0.0762556
6:365254318	6	365254318	8.38175e-05	-0.371734	0.0918364	0.0074765
1:363397189	1	363397189	8.42391e-05	0.507837	0.125501	0.0390417
5:189476703	5	189476703	8.42868e-05	0.453281	0.112023	0.0152285
2:558571160	2	558571160	8.43745e-05	0.491277	0.121421	0.0303483
1:384543616	1	384543616	8.44467e-05	-0.447815	0.110686	0.0608728
2:89805803	2	89805803	8.44685e-05	0.519647	0.128442	0.0433163
2:557516184	2	557516184	8.44793e-05	0.488299	0.120695	0.0285021
2:574526091	2	574526091	8.47232e-05	0.462722	0.114394	0.0294641
1:364694784	1	364694784	8.48721e-05	0.471813	0.116655	0.0259564
2:84280126	2	84280126	8.49001e-05	0.525337	0.129892	0.0435169
5:288119177	5	288119177	8.49536e-05	0.452943	0.111996	0.0153044
2:573337903	2	573337903	8.52405e-05	0.582692	0.14411	0.102043
5:66935742	5	66935742	8.54086e-05	0.451875	0.111771	0.0152322
2:577612322	2	577612322	8.55324e-05	0.481116	0.119014	0.0195345
1:363304116	1	363304116	8.56979e-05	0.521092	0.128919	0.0587725
1:382053244	1	382053244	8.57438e-05	0.506683	0.125359	0.0801835
1:384049233	1	384049233	8.58051e-05	-0.448056	0.110859	0.0618138
1:383571903	1	383571903	8.59178e-05	-0.463104	0.114592	0.0661747
5:109719524	5	109719524	8.61344e-05	0.45171	0.111791	0.0151231
1:362187419	1	362187419	8.61611e-05	0.553442	0.136971	0.068938
4:445331744	4	445331744	8.65704e-05	0.523376	0.12957	0.0647879
2:577293037	2	577293037	8.65933e-05	0.500488	0.123905	0.0622248
2:145981653	2	145981653	8.66872e-05	0.480187	0.118888	0.0276876
2:145474189	2	145474189	8.68716e-05	0.482566	0.119493	0.0277933
4:16334932	4	16334932	8.70683e-05	0.613797	0.152011	0.0895082
2:573337888	2	573337888	8.71871e-05	0.589945	0.146117	0.105304
4:531327288	4	531327288	8.73636e-05	0.487511	0.120762	0.0353677
2:573338580	2	573338580	8.7401e-05	0.573579	0.142086	0.098487
2:574697960	2	574697960	8.74136e-05	0.466259	0.115502	0.0302726
4:449883956	4	449883956	8.74745e-05	-0.442647	0.109657	0.0431155
6:461950272	6	461950272	8.75069e-05	0.545473	0.135134	0.0933736
2:584102725	2	584102725	8.75748e-05	0.475523	0.117811	0.0699722
4:527253498	4	527253498	8.76543e-05	0.422354	0.104644	0.0160232
2:144277401	2	144277401	8.76763e-05	0.488062	0.120926	0.0305228
5:191031171	5	191031171	8.77318e-05	0.448172	0.111047	0.0147919
5:65405557	5	65405557	8.78914e-05	0.451836	0.111968	0.015329
1:333122754	1	333122754	8.79346e-05	-0.462377	0.114584	0.0384542
2:145494459	2	145494459	8.8002e-05	0.469125	0.116262	0.0261462
5:232027751	5	232027751	8.80287e-05	0.451098	0.111797	0.0151799
5:257629061	5	257629061	8.81017e-05	0.447763	0.110976	0.0147649
2:583303992	2	583303992	8.85203e-05	0.50556	0.125339	0.0723118
5:195740900	5	195740900	8.85999e-05	0.448737	0.111258	0.0148292
1:388433751	1	388433751	8.87614e-05	0.430335	0.106708	0.0455955
4:449191597	4	449191597	8.88445e-05	-0.52641	0.13054	0.0739912
2:144547174	2	144547174	8.8982e-05	0.477201	0.118348	0.0273443
2:68228395	2	68228395	8.919e-05	0.520872	0.129199	0.0538202
2:577255037	2	577255037	8.9433e-05	0.537146	0.133259	0.0832244
2:579966458	2	579966458	8.96866e-05	0.490267	0.121651	0.0695378
5:174797941	5	174797941	8.97005e-05	0.454938	0.112886	0.0155402
5:170635941	5	170635941	8.98634e-05	0.449445	0.111536	0.0149718
4:532064407	4	532064407	9.00166e-05	0.482605	0.119778	0.0356716
2:639944836	2	639944836	9.00428e-05	0.51613	0.128102	0.0557484
2:143492461	2	143492461	9.00681e-05	0.467449	0.116021	0.0259598
4:16379893	4	16379893	9.0116e-05	0.606505	0.15054	0.0874052
5:209416429	5	209416429	9.04241e-05	0.450273	0.111787	0.0151245
5:288279911	5	288279911	9.05291e-05	0.449018	0.111484	0.0149434
2:574788307	2	574788307	9.05499e-05	0.46378	0.11515	0.0299515
5:127830781	5	127830781	9.0808e-05	0.44875	0.111439	0.0149256
1:382167614	1	382167614	9.0884e-05	0.513663	0.127566	0.0809364
5:204005355	5	204005355	9.11549e-05	0.449326	0.11161	0.0149639
1:364498370	1	364498370	9.12914e-05	0.459589	0.11417	0.065174
1:384267646	1	384267646	9.13493e-05	-0.488477	0.121352	0.0718606
1:363100479	1	363100479	9.14601e-05	0.51724	0.128507	0.0592229
1:383464142	1	383464142	9.15001e-05	-0.448437	0.111417	0.0603389
5:278895918	5	278895918	9.17746e-05	0.445791	0.110781	0.0145421
5:82275999	5	82275999	9.17746e-05	0.445791	0.110781	0.0145421
2:96633649	2	96633649	9.18091e-05	-0.460224	0.11437	0.0123896
2:574784499	2	574784499	9.19224e-05	0.460118	0.114353	0.0297111
5:131473322	5	131473322	9.21377e-05	0.447874	0.111327	0.0148674
5:100477970	5	100477970	9.24328e-05	0.452434	0.112484	0.0153696
2:143985188	2	143985188	9.2448e-05	0.473853	0.11781	0.0265132
5:257221733	5	257221733	9.24689e-05	0.449476	0.111751	0.015071
5:212974180	5	212974180	9.24824e-05	0.44697	0.111129	0.0147126
4:449207315	4	449207315	9.26244e-05	-0.525335	0.130626	0.0742654
2:143770293	2	143770293	9.27981e-05	0.489706	0.121782	0.0292713
5:127974576	5	127974576	9.29801e-05	0.447066	0.111192	0.0147189
2:574264351	2	574264351	9.29853e-05	0.464742	0.115589	0.030256
5:194819307	5	194819307	9.30618e-05	0.448658	0.111594	0.0150161
5:217284354	5	217284354	9.31505e-05	0.450609	0.112087	0.0152459
5:163508426	5	163508426	9.31524e-05	0.446612	0.111093	0.0146891
5:201443039	5	201443039	9.31784e-05	0.44637	0.111034	0.0146732
5:137470519	5	137470519	9.32589e-05	0.448597	0.111595	0.015012
1:362187396	1	362187396	9.39211e-05	0.543599	0.13529	0.0692154
2:577666333	2	577666333	9.39248e-05	0.482214	0.120013	0.0605435
4:449673027	4	449673027	9.39861e-05	-0.524669	0.130585	0.0737893
5:22816931	5	22816931	9.40037e-05	0.499812	0.124399	0.0448478
2:573582810	2	573582810	9.43338e-05	0.530478	0.132062	0.0888713
7:393083481	7	393083481	9.45611e-05	-0.476283	0.118589	0.0604882
2:88809556	2	88809556	9.45673e-05	0.508172	0.12653	0.036995
5:21452986	5	21452986	9.48546e-05	0.487161	0.121322	0.0457858
7:390432180	7	390432180	9.50372e-05	-0.476615	0.118711	0.0596626
5:2183474	5	2183474	9.5073e-05	0.45139	0.112431	0.0267931
5:230072882	5	230072882	9.51201e-05	0.446829	0.111298	0.0147981
5:276927752	5	276927752	9.51678e-05	0.451666	0.112507	0.0153175
5:200423297	5	200423297	9.5348e-05	0.447296	0.111432	0.014829
2:144866701	2	144866701	9.54269e-05	0.485547	0.120968	0.0281377
2:573339202	2	573339202	9.55252e-05	0.579166	0.144301	0.101233
5:130706501	5	130706501	9.57567e-05	0.447107	0.111416	0.0148164
5:127670319	5	127670319	9.60198e-05	0.447266	0.111476	0.0147321
5:249622141	5	249622141	9.60198e-05	0.447266	0.111476	0.0147321
5:276276063	5	276276063	9.61161e-05	0.44744	0.111526	0.0148385
4:450413220	4	450413220	9.63939e-05	-0.434399	0.108296	0.0413644
5:262311005	5	262311005	9.6465e-05	0.449181	0.111987	0.0150512
2:574784465	2	574784465	9.65027e-05	0.459678	0.114607	0.0298304
5:152465145	5	152465145	9.66187e-05	0.447238	0.111514	0.0148251
4:532289848	4	532289848	9.66244e-05	0.478694	0.119358	0.0346894
2:577255025	2	577255025	9.67361e-05	0.490637	0.122345	0.0412741
4:16402319	4	16402319	9.70083e-05	0.602396	0.150241	0.0842027
5:127581623	5	127581623	9.70812e-05	0.447091	0.111512	0.0148154
2:95133759	2	95133759	9.72036e-05	0.513507	0.128088	0.0434537
5:244479122	5	244479122	9.72163e-05	0.449305	0.112074	0.0150594
2:143492217	2	143492217	9.72913e-05	0.481735	0.12017	0.0274026
5:301914541	5	301914541	9.73585e-05	0.447742	0.111695	0.0149549
5:234653040	5	234653040	9.73836e-05	0.445625	0.111169	0.0146242
5:171863466	5	171863466	9.74536e-05	0.445418	0.111123	0.0146107
6:366967743	6	366967743	9.76891e-05	-0.380885	0.0950382	0.0110605
2:583304539	2	583304539	9.77937e-05	0.502419	0.125372	0.0712262
2:572707485	2	572707485	9.78212e-05	-0.487337	0.121611	0.0750631
5:137792174	5	137792174	9.79825e-05	0.445238	0.111117	0.0145988
2:147043873	2	147043873	9.81736e-05	0.47127	0.117629	0.0265074
2:146279135	2	146279135	9.82067e-05	0.481853	0.120273	0.0275842
1:384108118	1	384108118	9.83078e-05	-0.444747	0.111019	0.0601028
5:168023984	5	168023984	9.84182e-05	0.446485	0.111461	0.0147752
5:237679327	5	237679327	9.87267e-05	0.449391	0.112209	0.0151635
1:383567190	1	383567190	9.88024e-05	-0.456478	0.113985	0.0603883
5:21460788	5	21460788	9.89855e-05	0.458683	0.114549	0.037354
2:557424083	2	557424083	9.92742e-05	0.482652	0.120558	0.0292921
5:92529798	5	92529798	9.93538e-05	0.446597	0.111558	0.0147827
2:645167269	2	645167269	9.93653e-05	-0.497534	0.124283	0.0745897
2:558761410	2	558761410	9.94854e-05	0.481776	0.120356	0.0288352
5:180178073	5	180178073	9.96226e-05	0.444898	0.111153	0.0145765
5:198285120	5	198285120	9.96279e-05	0.445667	0.111346	0.0147212
4:532241344	4	532241344	9.99109e-05	0.481142	0.120231	0.0354731
1:364324747	1	364324747	0.000100008	0.45885	0.114668	0.0645889
2:145575701	2	145575701	0.000100038	0.480515	0.120085	0.0290332
2:144791815	2	144791815	0.000100178	0.470673	0.117636	0.0248975
5:234894999	5	234894999	0.000100313	0.445153	0.111268	0.0145933
4:449870228	4	449870228	0.000100569	-0.438437	0.109607	0.0404316
2:146933179	2	146933179	0.000100637	0.478528	0.119635	0.0274966
7:390754537	7	390754537	0.000100657	-0.471653	0.117918	0.0571359
7:390754540	7	390754540	0.000100657	-0.471653	0.117918	0.0571359
3:561752993	3	561752993	0.000100712	0.435981	0.109003	0.0111186
1:364482960	1	364482960	0.00010103	0.462503	0.115658	0.0651291
7:390578906	7	390578906	0.000101071	-0.47688	0.119257	0.0591336
5:184137769	5	184137769	0.000101454	0.446238	0.111622	0.0147589
4:554536709	4	554536709	0.000101605	0.423297	0.105894	0.0279332
1:334228108	1	334228108	0.000102008	-0.454063	0.11362	0.0380485
1:362187356	1	362187356	0.000102052	0.543765	0.13607	0.0675717
4:449992118	4	449992118	0.000102406	-0.429027	0.107383	0.0393892
4:449507608	4	449507608	0.000102884	-0.523033	0.130952	0.0736159
1:382289628	1	382289628	0.000102941	0.486794	0.121883	0.0747742
2:55908453	2	55908453	0.000103247	0.457435	0.114555	0.0480969
2:144635699	2	144635699	0.00010332	0.484197	0.121262	0.0280252
4:532082468	4	532082468	0.000103782	0.4725	0.118368	0.0337975
2:143078338	2	143078338	0.000103866	0.460196	0.115291	0.0267253
5:102308511	5	102308511	0.000103896	0.449682	0.11266	0.0150848
2:144125037	2	144125037	0.000104061	0.464239	0.116319	0.0254145
4:17169107	4	17169107	0.000104157	0.576215	0.144384	0.0932702
5:22396723	5	22396723	0.000104494	0.476203	0.119349	0.0426232
4:532064384	4	532064384	0.000104529	0.476577	0.119445	0.0345834
2:645169774	2	645169774	0.000104594	-0.488868	0.122531	0.072135
1:384049183	1	384049183	0.000105234	-0.434372	0.108916	0.0575255
2:569253249	2	569253249	0.000105522	0.446312	0.11193	0.0283317
5:175439782	5	175439782	0.000105935	0.445933	0.111864	0.0148343
5:170799938	5	170799938	0.000106049	0.444522	0.111518	0.0146456
2:574526099	2	574526099	0.000106159	0.462987	0.116158	0.0282447
6:460343929	6	460343929	0.000106169	0.527547	0.132356	0.0882296
4:532233331	4	532233331	0.000106191	0.475723	0.119356	0.0344596
2:564463948	2	564463948	0.000106414	0.432731	0.108584	0.0155057
5:232286084	5	232286084	0.000106583	0.447903	0.112403	0.0150633
6:368006921	6	368006921	0.000106749	-0.384016	0.0963805	0.007547
2:145941980	2	145941980	0.000106864	0.464285	0.116535	0.0256095
5:185817157	5	185817157	0.000107091	0.444778	0.111654	0.0146625
1:383974379	1	383974379	0.000107391	-0.439383	0.11032	0.0592867
6:545096076	6	545096076	0.000107759	0.478801	0.120245	0.0716795
2:145661079	2	145661079	0.000108097	0.477298	0.119892	0.0256034
5:164930126	5	164930126	0.000108351	0.445589	0.111945	0.0148114
6:460019287	6	460019287	0.000108403	0.515856	0.129602	0.0832035
5:242522512	5	242522512	0.000108662	0.447201	0.112371	0.0150161
4:56479770	4	56479770	0.00010867	0.394517	0.0991331	0.00713012
2:143228901	2	143228901	0.000108867	0.491247	0.123454	0.0334053
2:146557944	2	146557944	0.000109172	0.468843	0.117845	0.0263495
1:361306785	1	361306785	0.000109269	0.506205	0.127244	0.0677844
1:384532078	1	384532078	0.000109521	-0.491775	0.123636	0.0737341
5:259665456	5	259665456	0.000109608	0.443156	0.111419	0.0145558
5:284743719	5	284743719	0.00010978	0.444691	0.111816	0.0146568
2:576841407	2	576841407	0.000109882	0.533946	0.134267	0.0469817
1:364438103	1	364438103	0.00011114	0.452226	0.113804	0.0628961
1:363961211	1	363961211	0.00011114	0.452226	0.113804	0.0628961
2:580012856	2	580012856	0.000111149	0.486012	0.122307	0.071349
2:144418579	2	144418579	0.000111238	0.471626	0.118693	0.0268728
5:251049943	5	251049943	0.000111318	0.444907	0.111974	0.0148624
2:577015098	2	577015098	0.000111703	0.550074	0.138474	0.0897064
5:212340021	5	212340021	0.000111778	0.443784	0.111722	0.014597
2:640446502	2	640446502	0.000112096	0.447464	0.11267	0.0367047
2:144779984	2	144779984	0.000112173	0.462299	0.11641	0.0255078
2:556869395	2	556869395	0.000112614	0.480258	0.120964	0.0290022
2:583120132	2	583120132	0.000112637	0.61572	0.155085	0.112491
4:450466452	4	450466452	0.000113344	-0.437214	0.11017	0.0432014
1:333200548	1	333200548	0.000113663	-0.458909	0.115658	0.0366602
1:382161219	1	382161219	0.000113814	0.499953	0.126014	0.0781525
4:16350801	4	16350801	0.00011389	0.599756	0.151176	0.0858672
1:382148528	1	382148528	0.000114022	0.496322	0.125114	0.0776256
2:557364642	2	557364642	0.000114311	0.483207	0.121828	0.0293594
2:144289033	2	144289033	0.000114369	0.463743	0.116925	0.0258237
5:196110882	5	196110882	0.000114505	0.442928	0.111686	0.0145408
2:577667082	2	577667082	0.000114764	0.470749	0.118719	0.018232
5:136774404	5	136774404	0.000114969	0.442641	0.111643	0.0145219
2:557241399	2	557241399	0.000115167	0.480473	0.121199	0.0292056
5:288776328	5	288776328	0.000115444	0.443675	0.111935	0.0146845
5:183061053	5	183061053	0.000115496	0.444959	0.112262	0.0147696
7:392855880	7	392855880	0.000116093	-0.467051	0.117876	0.0572016
5:218902189	5	218902189	0.000116124	0.442994	0.111807	0.0145451
2:143078330	2	143078330	0.000116254	0.458421	0.115709	0.0266795
6:455641541	6	455641541	0.000116602	-0.414404	0.10462	0.0250717
6:367993139	6	367993139	0.000116902	-0.378884	0.0956688	0.00724967
5:77221730	5	77221730	0.000116937	0.443114	0.111889	0.0146473
6:545095244	6	545095244	0.000117053	0.467464	0.118046	0.0685762
5:294318762	5	294318762	0.000117073	0.443554	0.112009	0.0146764
2:579704297	2	579704297	0.000117192	0.429246	0.108403	0.0180331
2:640460560	2	640460560	0.000117371	0.471358	0.119051	0.0381781
2:579040145	2	579040145	0.000117661	0.504096	0.12734	0.0530867
7:390407410	7	390407410	0.000117699	-0.472193	0.119284	0.0583261
2:572483110	2	572483110	0.000118025	0.48403	0.122297	0.0569305
2:144784724	2	144784724	0.000118248	0.458855	0.115951	0.0248614
5:269132605	5	269132605	0.000118561	0.443517	0.112094	0.014674
1:383929300	1	383929300	0.000118717	-0.437463	0.110574	0.0587697
4:541329808	4	541329808	0.000118871	0.43032	0.108778	0.040991
2:576246661	2	576246661	0.000119195	0.530103	0.134026	0.073166
2:572254870	2	572254870	0.000119519	0.487518	0.123282	0.0606432
6:368256069	6	368256069	0.000119556	-0.379818	0.096049	0.00733387
5:284759571	5	284759571	0.000119716	0.4415	0.111657	0.0144472
5:119738031	5	119738031	0.000119752	0.442051	0.111799	0.0144833
1:513020019	1	513020019	0.000119908	0.402707	0.101857	0.0277104
2:579224621	2	579224621	0.000120097	0.50048	0.1266	0.0499506
1:361434351	1	361434351	0.000120306	0.490875	0.124185	0.0605345
2:576855230	2	576855230	0.000120511	0.441326	0.111663	0.011468
2:643663685	2	643663685	0.000120608	0.450533	0.113998	0.0182326
2:579224609	2	579224609	0.000120729	0.501786	0.126975	0.0502116
2:557694049	2	557694049	0.000121348	0.466843	0.118174	0.0257345
2:579690443	2	579690443	0.000121618	0.518446	0.131256	0.0517293
1:411067870	1	411067870	0.000121922	0.458605	0.116125	0.0664042
2:143035223	2	143035223	0.000122209	0.45869	0.116165	0.0267108
2:144746178	2	144746178	0.000122479	0.466511	0.118163	0.0244592
4:532065077	4	532065077	0.00012248	0.469917	0.119026	0.0336237
1:382289459	1	382289459	0.000122648	0.487252	0.123428	0.073696
2:576929822	2	576929822	0.000122791	0.508268	0.128762	0.0486623
4:449976097	4	449976097	0.000123204	-0.430281	0.10903	0.0403863
7:393662944	7	393662944	0.000123413	-0.45081	0.114245	0.0515202
4:16334900	4	16334900	0.000123666	0.593735	0.150486	0.0830054
2:579690379	2	579690379	0.000123733	0.527759	0.133769	0.0540222
4:541325003	4	541325003	0.000123797	0.537511	0.136245	0.0908231
1:382055825	1	382055825	0.000123991	0.501949	0.127244	0.0792583
5:287705154	5	287705154	0.000124457	0.444084	0.112604	0.0148075
2:577751255	2	577751255	0.000125281	0.459812	0.116644	0.0147423
5:120365325	5	120365325	0.000125437	0.442219	0.11219	0.0146834
5:17438443	5	17438443	0.000125465	0.452584	0.114822	0.0440443
5:179117500	5	179117500	0.000125969	0.443628	0.11258	0.0146813
4:532053659	4	532053659	0.00012605	0.466728	0.118447	0.0327868
2:643718231	2	643718231	0.000126078	0.44725	0.113506	0.0178541
2:583081596	2	583081596	0.000126139	0.594513	0.150884	0.104288
2:643735970	2	643735970	0.000126305	0.448322	0.113792	0.0180541
4:450419418	4	450419418	0.000126426	-0.42477	0.107821	0.0397033
4:532186243	4	532186243	0.000126852	0.466815	0.11852	0.0331812
5:178896512	5	178896512	0.000127148	0.44258	0.112385	0.0146121
7:391130919	7	391130919	0.000127368	-0.464319	0.117919	0.0563971
2:556980983	2	556980983	0.000127371	0.475582	0.120779	0.0282683
4:449178606	4	449178606	0.000127479	-0.514467	0.130662	0.0708577
1:25763877	1	25763877	0.000127483	0.448574	0.113927	0.0320935
4:531952574	4	531952574	0.000127608	0.468652	0.119034	0.0326843
2:643793823	2	643793823	0.000127942	0.445423	0.113154	0.0175972
4:531964111	4	531964111	0.000127949	0.465141	0.118164	0.0327529
2:152213901	2	152213901	0.000128013	0.460274	0.116931	0.0204742
1:364490364	1	364490364	0.000128483	0.448624	0.114	0.0617422
1:426518824	1	426518824	0.00012865	0.463113	0.117692	0.019265
2:578115487	2	578115487	0.000129065	0.463568	0.117833	0.0150808
2:577667111	2	577667111	0.000129346	0.463846	0.117921	0.0175882
4:450377936	4	450377936	0.000129434	-0.427771	0.108755	0.0405587
7:390502049	7	390502049	0.000129692	-0.46859	0.119149	0.0588584
4:531954409	4	531954409	0.00013009	0.459272	0.116804	0.03094
1:362187453	1	362187453	0.000130162	0.538273	0.136901	0.0655261
5:21252656	5	21252656	0.000130655	0.446848	0.113677	0.0354512
5:249608202	5	249608202	0.000130795	0.445242	0.113277	0.0149217
2:643738306	2	643738306	0.000130972	0.44827	0.114058	0.0180499
1:384092380	1	384092380	0.000131322	-0.427333	0.10875	0.0552529
4:16334887	4	16334887	0.00013173	0.591611	0.150588	0.0827824
1:364015575	1	364015575	0.000131839	0.447479	0.113908	0.0614275
1:384313657	1	384313657	0.000131941	-0.485903	0.123695	0.0706386
2:577667080	2	577667080	0.000132438	0.471328	0.120015	0.0575279
3:530176500	3	530176500	0.000132549	-0.418896	0.106671	0.0194873
5:329125727	5	329125727	0.000132707	0.475258	0.121033	0.0399395
7:390502020	7	390502020	0.000132833	-0.46916	0.119487	0.0590017
2:576872545	2	576872545	0.000133105	0.548831	0.139798	0.0866384
1:382262486	1	382262486	0.00013322	0.497964	0.126848	0.0765633
2:86304603	2	86304603	0.000133225	0.513783	0.130878	0.0406842
5:249271027	5	249271027	0.000133476	0.44101	0.112355	0.0145086
6:366126017	6	366126017	0.000133619	-0.371176	0.0945702	0.0115526
2:145671530	2	145671530	0.000133772	0.478739	0.121985	0.0276895
1:489899120	1	489899120	0.000133834	-0.468398	0.119354	0.0416818
2:572285035	2	572285035	0.000134107	0.485404	0.123705	0.0589389
7:392422947	7	392422947	0.000134653	-0.463364	0.11812	0.0559405
4:531952601	4	531952601	0.000134921	0.462149	0.117827	0.031364
2:557636120	2	557636120	0.000135119	0.474141	0.120896	0.028268
4:541493854	4	541493854	0.000135136	0.419406	0.106941	0.0378834
1:384335728	1	384335728	0.00013514	-0.427907	0.109108	0.0558187
2:89240802	2	89240802	0.000135354	0.511407	0.130413	0.0400761
7:391592667	7	391592667	0.000135458	-0.46628	0.118912	0.0579743
3:530176488	3	530176488	0.000135621	-0.41919	0.106912	0.0196356
2:577913826	2	577913826	0.00013576	0.46793	0.119351	0.0181308
2:577913821	2	577913821	0.00013576	0.46793	0.119351	0.0181308
7:391024813	7	391024813	0.00013616	-0.466839	0.119096	0.0581132
2:557741755	2	557741755	0.000136358	0.471738	0.120358	0.0276461
1:333282627	1	333282627	0.000136577	-0.449259	0.114635	0.0368549
1:384537125	1	384537125	0.000136603	-0.479131	0.122259	0.0695967
2:144961069	2	144961069	0.000136727	0.46076	0.117579	0.0251856
2:640262028	2	640262028	0.000137018	0.471293	0.120284	0.0442945
2:144049047	2	144049047	0.00013716	0.459311	0.117234	0.0253325
2:573338821	2	573338821	0.000137182	0.567491	0.144847	0.0974404
3:530396782	3	530396782	0.000137466	-0.4203	0.107293	0.0200992
2:144614236	2	144614236	0.00013772	0.452927	0.115637	0.0259528
2:564463842	2	564463842	0.000137908	0.428597	0.109435	0.0155025
6:365581450	6	365581450	0.000138318	-0.362519	0.0925822	0.0100845
5:266207963	5	266207963	0.000138866	0.437853	0.111851	0.0142095
1:383571918	1	383571918	0.000138926	-0.450255	0.115023	0.0622255
6:461051251	6	461051251	0.000139172	0.509081	0.130066	0.0822331
2:556868532	2	556868532	0.000139215	0.471781	0.120539	0.0278183
1:383938810	1	383938810	0.000139293	-0.426487	0.108971	0.0547789
2:144351940	2	144351940	0.000139453	0.45935	0.117377	0.0253368
2:58908498	2	58908498	0.000139722	0.459259	0.117369	0.0251734
2:575368542	2	575368542	0.000139824	0.495167	0.126552	0.076077
2:144784764	2	144784764	0.000140126	0.466647	0.11928	0.0273815
5:21429021	5	21429021	0.00014015	0.472763	0.120845	0.0409724
5:122828710	5	122828710	0.000140218	0.440513	0.112605	0.0145703
7:392626764	7	392626764	0.000140402	-0.473181	0.120967	0.0571288
4:532053665	4	532053665	0.000140419	0.464791	0.118823	0.0327036
4:532271233	4	532271233	0.000140714	0.460596	0.117767	0.0309726
4:75374490	4	75374490	0.000141021	0.401022	0.10255	0.00946902
2:56425184	2	56425184	0.000141262	-0.432963	0.110731	0.0262299
2:583878043	2	583878043	0.0001415	-0.505259	0.129236	0.0796865
2:575359265	2	575359265	0.000141558	0.449599	0.115002	0.0405238
2:146935559	2	146935559	0.00014171	0.454856	0.116356	0.0245799
2:146935535	2	146935535	0.00014171	0.454856	0.116356	0.0245799
1:426396089	1	426396089	0.000141878	0.459688	0.117601	0.0189811
1:333662733	1	333662733	0.000142124	-0.451761	0.115587	0.0373405
2:144316528	2	144316528	0.000142326	0.467983	0.119749	0.0278042
2:94966099	2	94966099	0.000142541	0.502468	0.128587	0.0384432
2:146063266	2	146063266	0.000142828	0.466105	0.119298	0.027153
2:147701013	2	147701013	0.000142836	0.464997	0.119014	0.0271883
7:389736085	7	389736085	0.000142937	-0.464518	0.118897	0.0569874
6:366847382	6	366847382	0.000143006	-0.359987	0.092145	0.00981684
1:384532025	1	384532025	0.000143146	-0.486816	0.124617	0.0720974
7:390769442	7	390769442	0.000143585	-0.465426	0.119167	0.0568941
7:390488028	7	390488028	0.000143763	-0.462198	0.11835	0.0555486
5:208029824	5	208029824	0.000144048	0.445548	0.114102	0.0151347
4:531973117	4	531973117	0.000144085	0.464541	0.118968	0.0328587
4:532238985	4	532238985	0.000144157	0.466975	0.119596	0.0330117
2:143693111	2	143693111	0.000144889	0.469452	0.120272	0.0278811
4:532239098	4	532239098	0.000145169	0.460706	0.118047	0.0319462
1:384338182	1	384338182	0.000145753	-0.471265	0.120786	0.0664201
2:147819351	2	147819351	0.000146201	0.458843	0.117627	0.0251278
2:600212862	2	600212862	0.0001465	0.468763	0.120187	0.0348484
1:28263481	1	28263481	0.000146586	0.434679	0.111452	0.0130282
5:542413706	5	542413706	0.000146592	0.405157	0.103883	0.0337873
4:532239310	4	532239310	0.000146783	0.465293	0.119313	0.0331582
4:532239311	4	532239311	0.000146783	0.465293	0.119313	0.0331582
2:576928068	2	576928068	0.000146814	0.504229	0.129299	0.0464401
2:274131	2	274131	0.00014684	0.434632	0.111453	0.0143729
2:579255367	2	579255367	0.000146903	0.478499	0.122706	0.0444147
2:577886020	2	577886020	0.000147067	0.460464	0.11809	0.0173326
3:166722617	3	166722617	0.000147402	-0.644554	0.165328	0.0658862
5:285996607	5	285996607	0.000147471	0.432858	0.111031	0.0142849
1:383570671	1	383570671	0.000147965	-0.442201	0.113454	0.0593131
4:16539039	4	16539039	0.000148063	0.556782	0.142858	0.0697724
6:365871700	6	365871700	0.000148318	-0.355373	0.0911917	0.00942099
1:361002769	1	361002769	0.000148318	0.459151	0.117822	0.0476782
7:390406191	7	390406191	0.000148339	-0.442855	0.113641	0.0510541
5:290375083	5	290375083	0.000148852	0.438379	0.11252	0.0144295
4:532286485	4	532286485	0.000148999	0.463466	0.118967	0.0325174
2:576911750	2	576911750	0.000149142	0.4805	0.123347	0.0395862
2:573338858	2	573338858	0.000149722	0.56553	0.145214	0.0965228
4:541247241	4	541247241	0.000150109	0.42517	0.109192	0.0400494
5:2104515	5	2104515	0.000150249	0.443644	0.113944	0.0320689
1:25763775	1	25763775	0.000150524	0.438817	0.112718	0.0242999
4:531989461	4	531989461	0.000150557	0.465737	0.119635	0.0328368
1:25874731	1	25874731	0.00015056	0.445696	0.114487	0.0252189
6:366015162	6	366015162	0.000150833	-0.361551	0.0928845	0.00895484
2:576848183	2	576848183	0.000151117	0.517516	0.13297	0.0457626
2:605689425	2	605689425	0.000151186	0.456336	0.117254	0.0272758
2:144240963	2	144240963	0.000151799	0.456604	0.117356	0.0248832
1:384424870	1	384424870	0.000152088	-0.490172	0.126	0.0737477
1:366101530	1	366101530	0.0001521	0.454061	0.116718	0.0644435
2:146216845	2	146216845	0.000152355	0.457386	0.117586	0.0251206
2:146216846	2	146216846	0.000152355	0.457386	0.117586	0.0251206
2:94552830	2	94552830	0.000152711	0.499084	0.128327	0.0377074
3:563184754	3	563184754	0.000152745	0.408302	0.104986	0.0403293
2:577852414	2	577852414	0.00015285	0.415536	0.106851	0.00756682
1:334336072	1	334336072	0.000152957	-0.464624	0.119479	0.038118
5:22609465	5	22609465	0.000153451	0.459966	0.118308	0.038996
2:557995875	2	557995875	0.000153529	0.468527	0.120514	0.0272712
5:189593689	5	189593689	0.000153665	0.432323	0.111209	0.0139795
6:365795272	6	365795272	0.00015373	-0.366663	0.0943213	0.0111313
2:88941779	2	88941779	0.000153742	0.514719	0.132408	0.0420161
1:29884192	1	29884192	0.000154049	-0.422699	0.108752	0.044846
2:143688434	2	143688434	0.000154272	0.46505	0.11966	0.0271945
2:556771462	2	556771462	0.000154614	0.469476	0.120817	0.0275471
2:143512124	2	143512124	0.000154796	0.455171	0.117145	0.0247659
1:362187336	1	362187336	0.000154807	0.52411	0.134889	0.0630766
4:16334874	4	16334874	0.000155214	0.589409	0.151722	0.0821672
7:389676489	7	389676489	0.000155255	-0.472072	0.12152	0.0579473
5:168317677	5	168317677	0.000155568	0.443786	0.114254	0.0150152
5:168317676	5	168317676	0.000155568	0.443786	0.114254	0.0150152
2:146934459	2	146934459	0.000155818	0.446515	0.11497	0.0250699
1:364395521	1	364395521	0.000155888	0.438145	0.112818	0.0595641
2:145724393	2	145724393	0.000156185	0.457339	0.117776	0.0252693
4:532241455	4	532241455	0.000156355	0.467471	0.120394	0.0334694
2:576682320	2	576682320	0.000156782	0.513928	0.132384	0.0448779
4:532077329	4	532077329	0.000156792	0.456182	0.117509	0.0303452
4:16334851	4	16334851	0.000156841	0.58911	0.151754	0.0824531
4:16334861	4	16334861	0.000156841	0.58911	0.151754	0.0824531
2:144042060	2	144042060	0.000157234	0.473685	0.122042	0.0271079
2:576714775	2	576714775	0.000157576	0.516175	0.133009	0.0455258
1:366101216	1	366101216	0.000157827	0.44491	0.114658	0.0607824
2:145903916	2	145903916	0.000157837	0.461124	0.118837	0.0265758
2:87101542	2	87101542	0.000158055	0.507579	0.130822	0.0410919
2:146060719	2	146060719	0.000158462	0.464212	0.119666	0.0270965
4:531977099	4	531977099	0.000158632	0.460163	0.118631	0.0320555
6:545089247	6	545089247	0.000158742	0.462619	0.11927	0.0670539
2:577417874	2	577417874	0.000158975	0.485123	0.125084	0.0582028
1:365628574	1	365628574	0.000158979	0.442761	0.114162	0.0605408
5:141844012	5	141844012	0.000159031	0.442525	0.114103	0.01493
2:145728046	2	145728046	0.000159579	0.468478	0.120824	0.027863
2:143643348	2	143643348	0.000159826	0.465511	0.120072	0.0274149
5:244930170	5	244930170	0.000160123	0.43419	0.112007	0.0144913
4:532272214	4	532272214	0.000160252	0.464152	0.119743	0.0329958
2:143347103	2	143347103	0.000160544	0.476607	0.122972	0.0305547
2:101588800	2	101588800	0.000160864	0.481364	0.124217	0.0275283
4:532176809	4	532176809	0.000161171	0.462891	0.119465	0.0326444
1:333515002	1	333515002	0.000161233	-0.450074	0.116161	0.0350694
2:143696578	2	143696578	0.000161477	0.455121	0.117476	0.0277635
4:73350755	4	73350755	0.000161705	0.373297	0.0963647	0.00635695
2:556569527	2	556569527	0.000161805	0.468174	0.120862	0.0273946
7:390460699	7	390460699	0.000161834	-0.465226	0.120102	0.0560481
1:384105682	1	384105682	0.000162249	-0.473553	0.122274	0.0679855
1:384105683	1	384105683	0.000162249	-0.473553	0.122274	0.0679855
2:145834245	2	145834245	0.000162597	0.460547	0.118933	0.0263501
7:388786322	7	388786322	0.000162806	-0.462389	0.119419	0.0537551
1:334193559	1	334193559	0.000162861	-0.437891	0.113095	0.0370977
1:383570635	1	383570635	0.00016295	-0.439491	0.113513	0.0586674
2:577852469	2	577852469	0.000163031	0.481422	0.124347	0.0486331
7:391130264	7	391130264	0.000163087	-0.462833	0.119549	0.0551742
2:146930056	2	146930056	0.000163172	0.46452	0.119989	0.0274847
2:147030947	2	147030947	0.00016333	0.462198	0.119397	0.0268619
4:532065147	4	532065147	0.000163366	0.461045	0.119101	0.0321785
4:532065129	4	532065129	0.000163366	0.461045	0.119101	0.0321785
4:532065187	4	532065187	0.000163366	0.461045	0.119101	0.0321785
[truncated: 8,001 more rows]

## Sheet: S2_GWAS_LR
SNP	Chr	ChrPos	PValue
2:578589636	2	578589636	1.0958e-28
4:16489640	4	16489640	1.68861e-28
2:584086465	2	584086465	2.31718e-28
2:578590821	2	578590821	2.06591e-27
2:584076642	2	584076642	3.42884e-27
2:584076663	2	584076663	3.42884e-27
4:16546765	4	16546765	3.60175e-27
1:361679789	1	361679789	7.74624e-27
2:578819011	2	578819011	8.48134e-27
2:578892934	2	578892934	1.81924e-26
2:578906628	2	578906628	2.67144e-26
2:578905875	2	578905875	2.67144e-26
4:16547521	4	16547521	2.80863e-26
2:583857583	2	583857583	3.85626e-26
4:16540976	4	16540976	4.29902e-26
4:16551053	4	16551053	4.8012e-26
2:578666649	2	578666649	5.56377e-26
2:578645649	2	578645649	5.56377e-26
4:16540848	4	16540848	7.26326e-26
4:16546814	4	16546814	8.42786e-26
2:579005296	2	579005296	8.59433e-26
4:16541008	4	16541008	9.47985e-26
4:16540794	4	16540794	1.04142e-25
2:583978573	2	583978573	2.16101e-25
2:583978499	2	583978499	2.16101e-25
2:578590238	2	578590238	3.02577e-25
2:581618729	2	581618729	4.5602e-25
1:362761046	1	362761046	4.87923e-25
2:578722270	2	578722270	5.6686e-25
2:578737627	2	578737627	5.79608e-25
4:16540933	4	16540933	6.21113e-25
1:361699114	1	361699114	7.00723e-25
4:16540838	4	16540838	1.07833e-24
4:16550890	4	16550890	1.41041e-24
1:361712976	1	361712976	1.45853e-24
4:16502171	4	16502171	1.61688e-24
2:580720450	2	580720450	2.33307e-24
1:361706530	1	361706530	2.83118e-24
2:573053772	2	573053772	3.13818e-24
4:16400284	4	16400284	3.47604e-24
4:16546925	4	16546925	4.86207e-24
2:580837932	2	580837932	5.10316e-24
2:578706390	2	578706390	7.8788e-24
2:581624740	2	581624740	9.58661e-24
2:573022725	2	573022725	9.74387e-24
1:361699132	1	361699132	1.34767e-23
1:361707161	1	361707161	1.44295e-23
4:16523627	4	16523627	1.4504e-23
2:582940292	2	582940292	1.82338e-23
2:580911918	2	580911918	1.97204e-23
2:578693558	2	578693558	2.25508e-23
2:573022715	2	573022715	2.37258e-23
1:361673174	1	361673174	2.69719e-23
4:16748779	4	16748779	3.44511e-23
1:361683494	1	361683494	3.83292e-23
1:363443723	1	363443723	3.88784e-23
2:583008057	2	583008057	3.93219e-23
2:578298250	2	578298250	4.33422e-23
4:16547061	4	16547061	4.49251e-23
2:582743670	2	582743670	4.84531e-23
2:582981757	2	582981757	5.24484e-23
2:578863427	2	578863427	6.26234e-23
2:578299910	2	578299910	6.34349e-23
2:578404604	2	578404604	6.34349e-23
2:582992601	2	582992601	7.01409e-23
2:578404622	2	578404622	7.41082e-23
1:363461408	1	363461408	7.56656e-23
1:363474485	1	363474485	7.56656e-23
2:583811156	2	583811156	8.00024e-23
4:16720547	4	16720547	8.07435e-23
2:573034525	2	573034525	9.72567e-23
1:363197203	1	363197203	1.05052e-22
1:363938014	1	363938014	1.05052e-22
4:16720540	4	16720540	1.14651e-22
4:16707494	4	16707494	1.14651e-22
4:16720550	4	16720550	1.14651e-22
2:573022623	2	573022623	1.19063e-22
2:572942100	2	572942100	1.40322e-22
2:578888974	2	578888974	1.40859e-22
2:580912400	2	580912400	1.45269e-22
2:580912398	2	580912398	1.45269e-22
1:363481426	1	363481426	1.46274e-22
1:363511318	1	363511318	1.46274e-22
1:362826036	1	362826036	1.46274e-22
1:361716624	1	361716624	1.52541e-22
4:16705810	4	16705810	1.81906e-22
2:583981143	2	583981143	1.95698e-22
2:578917218	2	578917218	1.98876e-22
2:583978167	2	583978167	2.22953e-22
2:578343303	2	578343303	2.37461e-22
2:579005565	2	579005565	2.75626e-22
2:579033512	2	579033512	2.81637e-22
2:582851724	2	582851724	3.09331e-22
1:361713187	1	361713187	3.70425e-22
1:364147434	1	364147434	3.87285e-22
2:579007558	2	579007558	3.93254e-22
2:576840101	2	576840101	4.33685e-22
2:578910536	2	578910536	4.66516e-22
2:579034042	2	579034042	4.86713e-22
2:583812597	2	583812597	4.937e-22
2:578300542	2	578300542	5.11186e-22
4:16703221	4	16703221	5.11902e-22
1:362044679	1	362044679	5.16445e-22
1:361699456	1	361699456	5.35909e-22
2:580900232	2	580900232	5.65784e-22
4:16502243	4	16502243	6.39097e-22
4:16547071	4	16547071	6.78504e-22
2:576856248	2	576856248	6.95427e-22
1:361699475	1	361699475	7.50566e-22
2:578669089	2	578669089	7.6485e-22
2:578344535	2	578344535	8.26674e-22
1:363511958	1	363511958	8.51177e-22
2:576852615	2	576852615	8.60224e-22
4:16551506	4	16551506	9.12951e-22
1:362416137	1	362416137	9.86967e-22
2:582825383	2	582825383	9.88841e-22
2:582716860	2	582716860	1.01345e-21
4:16545626	4	16545626	1.03625e-21
1:362754943	1	362754943	1.06642e-21
2:578280191	2	578280191	1.16555e-21
2:578299899	2	578299899	1.17866e-21
1:361683582	1	361683582	1.21873e-21
4:16720512	4	16720512	1.23291e-21
1:361699465	1	361699465	1.2489e-21
2:583809607	2	583809607	1.26522e-21
2:583694726	2	583694726	1.26522e-21
2:583783660	2	583783660	1.31918e-21
1:363836979	1	363836979	1.33341e-21
1:362091490	1	362091490	1.33341e-21
1:361743329	1	361743329	1.33341e-21
1:363828777	1	363828777	1.33341e-21
1:362824704	1	362824704	1.33341e-21
1:362702043	1	362702043	1.33341e-21
2:579010777	2	579010777	1.50729e-21
1:362905200	1	362905200	1.61122e-21
2:579007778	2	579007778	1.62036e-21
2:583980705	2	583980705	1.682e-21
2:578542915	2	578542915	1.7519e-21
1:363025743	1	363025743	1.77288e-21
1:363817878	1	363817878	1.81935e-21
1:363433650	1	363433650	1.81935e-21
1:363328254	1	363328254	1.81935e-21
1:363940926	1	363940926	1.82231e-21
2:578893416	2	578893416	2.09477e-21
2:578894572	2	578894572	2.10331e-21
1:362425593	1	362425593	2.4514e-21
1:363524693	1	363524693	2.4514e-21
1:362430601	1	362430601	2.48928e-21
1:363372044	1	363372044	2.48928e-21
1:362428017	1	362428017	2.48928e-21
1:363440475	1	363440475	2.48928e-21
1:363518158	1	363518158	2.48928e-21
1:362315643	1	362315643	2.48928e-21
1:363587584	1	363587584	2.48928e-21
2:578450042	2	578450042	2.79843e-21
2:579008256	2	579008256	2.91975e-21
2:578906646	2	578906646	2.91975e-21
1:362411259	1	362411259	2.99922e-21
1:361695157	1	361695157	3.22048e-21
2:579008074	2	579008074	3.2348e-21
2:578889156	2	578889156	3.2907e-21
1:363321642	1	363321642	3.63866e-21
1:363937325	1	363937325	3.63866e-21
1:363937311	1	363937311	3.63866e-21
2:576854093	2	576854093	3.8232e-21
4:16748764	4	16748764	3.96621e-21
1:363596519	1	363596519	4.08389e-21
1:363394859	1	363394859	4.52657e-21
1:363162989	1	363162989	4.52657e-21
1:362304891	1	362304891	4.52657e-21
1:363822240	1	363822240	4.56106e-21
1:362033478	1	362033478	4.56106e-21
2:578863486	2	578863486	4.94324e-21
2:578663423	2	578663423	5.08321e-21
2:578305103	2	578305103	5.43501e-21
1:362820131	1	362820131	5.58168e-21
4:16334636	4	16334636	5.66451e-21
1:362015974	1	362015974	5.97835e-21
2:578304765	2	578304765	5.98047e-21
2:578863483	2	578863483	5.99898e-21
1:362169775	1	362169775	6.17643e-21
1:363543717	1	363543717	6.17708e-21
2:578299874	2	578299874	6.25371e-21
2:576858564	2	576858564	7.01405e-21
1:361720400	1	361720400	7.06581e-21
1:363162781	1	363162781	8.45128e-21
1:363389565	1	363389565	8.45128e-21
2:579007667	2	579007667	9.72898e-21
1:362766404	1	362766404	1.00182e-20
2:578124687	2	578124687	1.0124e-20
2:578124737	2	578124737	1.0124e-20
2:583795678	2	583795678	1.11056e-20
1:363524964	1	363524964	1.12935e-20
2:579029655	2	579029655	1.20158e-20
1:362876992	1	362876992	1.30949e-20
2:578892871	2	578892871	1.31948e-20
1:362414424	1	362414424	1.33362e-20
1:363321630	1	363321630	1.33362e-20
1:362734783	1	362734783	1.33362e-20
1:362070543	1	362070543	1.33362e-20
1:362902432	1	362902432	1.33362e-20
2:583800624	2	583800624	1.43152e-20
2:584042101	2	584042101	1.44117e-20
2:583979231	2	583979231	1.44117e-20
1:361963173	1	361963173	1.78002e-20
1:362053740	1	362053740	1.78002e-20
1:363531886	1	363531886	1.78002e-20
1:363883608	1	363883608	1.78002e-20
1:362261216	1	362261216	1.78002e-20
4:16334658	4	16334658	1.79251e-20
1:362467203	1	362467203	1.79822e-20
2:583791825	2	583791825	1.8749e-20
1:362640493	1	362640493	1.96543e-20
2:578803208	2	578803208	1.98539e-20
1:361586402	1	361586402	2.27492e-20
1:363940507	1	363940507	2.276e-20
1:362416638	1	362416638	2.38223e-20
1:362091534	1	362091534	2.38223e-20
2:578921929	2	578921929	2.44576e-20
2:583969289	2	583969289	2.74183e-20
2:578124664	2	578124664	3.0405e-20
1:362045507	1	362045507	3.10879e-20
1:362756165	1	362756165	3.23805e-20
4:16502066	4	16502066	3.40279e-20
2:583969281	2	583969281	3.45739e-20
2:579007597	2	579007597	3.716e-20
2:579028395	2	579028395	3.716e-20
2:579007613	2	579007613	3.716e-20
2:578533730	2	578533730	3.80528e-20
1:362876106	1	362876106	4.12309e-20
1:362014816	1	362014816	4.12309e-20
1:362757546	1	362757546	4.12309e-20
1:362045429	1	362045429	4.25998e-20
1:363036011	1	363036011	4.25998e-20
1:363036156	1	363036156	4.25998e-20
4:16341410	4	16341410	4.25998e-20
1:362896045	1	362896045	4.25998e-20
2:579076167	2	579076167	4.38386e-20
1:362066837	1	362066837	4.3971e-20
1:362187348	1	362187348	4.3971e-20
4:16379893	4	16379893	4.56246e-20
1:364454605	1	364454605	4.59971e-20
2:578551032	2	578551032	4.59971e-20
1:362635390	1	362635390	4.70543e-20
2:579010728	2	579010728	5.10907e-20
4:16334932	4	16334932	5.15048e-20
1:362187437	1	362187437	5.68782e-20
2:578306158	2	578306158	5.82119e-20
1:362746369	1	362746369	5.84894e-20
4:16502324	4	16502324	5.85719e-20
1:364754608	1	364754608	5.96905e-20
1:362197800	1	362197800	5.96905e-20
4:16350801	4	16350801	6.13369e-20
1:361586387	1	361586387	6.22926e-20
1:363692619	1	363692619	6.79947e-20
2:578298237	2	578298237	7.45572e-20
1:362385930	1	362385930	7.49128e-20
1:363330404	1	363330404	7.49961e-20
1:362029482	1	362029482	7.77364e-20
1:362029490	1	362029490	7.77364e-20
1:361670629	1	361670629	8.56095e-20
2:584195582	2	584195582	8.96562e-20
2:578156323	2	578156323	9.96362e-20
1:363445201	1	363445201	1.00897e-19
1:364786533	1	364786533	1.00897e-19
2:582691053	2	582691053	1.07978e-19
2:578278619	2	578278619	1.10743e-19
1:361654683	1	361654683	1.22349e-19
1:363827339	1	363827339	1.27336e-19
1:362285056	1	362285056	1.29351e-19
1:363961058	1	363961058	1.33802e-19
1:364371539	1	364371539	1.33802e-19
1:365601618	1	365601618	1.33802e-19
1:363937400	1	363937400	1.33802e-19
4:16334900	4	16334900	1.37456e-19
2:578441328	2	578441328	1.37847e-19
2:578121792	2	578121792	1.40006e-19
2:584212499	2	584212499	1.52318e-19
2:584212501	2	584212501	1.52318e-19
1:362028109	1	362028109	1.61646e-19
1:362064079	1	362064079	1.66474e-19
1:363564997	1	363564997	1.77902e-19
2:582711512	2	582711512	1.79481e-19
4:16334874	4	16334874	1.82986e-19
4:16334887	4	16334887	1.82986e-19
1:362877061	1	362877061	1.83429e-19
1:362760853	1	362760853	1.83429e-19
4:16341402	4	16341402	1.92639e-19
4:16334947	4	16334947	1.93252e-19
2:584030685	2	584030685	1.94435e-19
2:578124745	2	578124745	1.97589e-19
4:16552534	4	16552534	2.04507e-19
1:362467233	1	362467233	2.1277e-19
1:362090089	1	362090089	2.1277e-19
1:362641524	1	362641524	2.1277e-19
4:16502300	4	16502300	2.25954e-19
1:362310454	1	362310454	2.26029e-19
1:362767339	1	362767339	2.26029e-19
4:16402319	4	16402319	2.29896e-19
1:363037512	1	363037512	2.39985e-19
4:16334851	4	16334851	2.44234e-19
4:16334861	4	16334861	2.44234e-19
1:364222774	1	364222774	2.49437e-19
1:364868741	1	364868741	2.49437e-19
1:364868773	1	364868773	2.49437e-19
2:578276903	2	578276903	2.51932e-19
1:362765864	1	362765864	2.59052e-19
2:578543134	2	578543134	2.67652e-19
2:584212464	2	584212464	2.83797e-19
1:361586245	1	361586245	3.0574e-19
2:584026901	2	584026901	3.08708e-19
1:363315348	1	363315348	3.15787e-19
1:362983526	1	362983526	3.15787e-19
2:578554395	2	578554395	3.46577e-19
1:363036748	1	363036748	3.7152e-19
2:93518938	2	93518938	3.95703e-19
4:16502257	4	16502257	3.95703e-19
1:363222480	1	363222480	4.02365e-19
1:362033425	1	362033425	4.08205e-19
1:363864257	1	363864257	4.08205e-19
1:361586145	1	361586145	4.10522e-19
1:362414347	1	362414347	4.11932e-19
1:363203039	1	363203039	4.11932e-19
1:364095104	1	364095104	4.11932e-19
1:363021816	1	363021816	4.11932e-19
1:363440588	1	363440588	4.54062e-19
1:364785721	1	364785721	4.54062e-19
1:362261194	1	362261194	4.54604e-19
2:576852505	2	576852505	5.12661e-19
1:361586299	1	361586299	5.33785e-19
1:363453262	1	363453262	5.34513e-19
1:362811797	1	362811797	5.38701e-19
1:361979831	1	361979831	5.75939e-19
1:362174106	1	362174106	5.86129e-19
1:362429660	1	362429660	5.86129e-19
2:584212438	2	584212438	6.48121e-19
2:584212437	2	584212437	6.48121e-19
1:362641487	1	362641487	6.64082e-19
2:578202713	2	578202713	6.68313e-19
4:16552328	4	16552328	7.00657e-19
1:365437070	1	365437070	7.06279e-19
1:363034740	1	363034740	7.06279e-19
2:578276955	2	578276955	7.08249e-19
2:578276960	2	578276960	7.08249e-19
1:362161108	1	362161108	7.14086e-19
1:362876213	1	362876213	7.2763e-19
1:361979810	1	361979810	7.55112e-19
1:361679668	1	361679668	7.67013e-19
2:578305093	2	578305093	7.88078e-19
2:578298185	2	578298185	8.24057e-19
2:578298190	2	578298190	8.24057e-19
4:16404968	4	16404968	8.6479e-19
2:578289419	2	578289419	8.87563e-19
1:365415917	1	365415917	8.95861e-19
1:362168891	1	362168891	9.473e-19
1:362766435	1	362766435	9.73266e-19
1:362267439	1	362267439	9.97493e-19
1:362055495	1	362055495	1.00628e-18
2:578304152	2	578304152	1.03165e-18
1:361986823	1	361986823	1.03295e-18
2:578297447	2	578297447	1.11506e-18
2:578344675	2	578344675	1.11506e-18
4:16551486	4	16551486	1.1558e-18
1:364759123	1	364759123	1.16436e-18
1:362427984	1	362427984	1.16436e-18
1:362164759	1	362164759	1.16436e-18
1:361727833	1	361727833	1.22214e-18
1:362283842	1	362283842	1.23637e-18
4:16500334	4	16500334	1.23637e-18
1:364968740	1	364968740	1.26969e-18
1:362034231	1	362034231	1.26969e-18
1:364476093	1	364476093	1.26969e-18
1:363963199	1	363963199	1.26969e-18
1:364476095	1	364476095	1.26969e-18
1:362064805	1	362064805	1.26969e-18
1:361743338	1	361743338	1.26969e-18
1:364972281	1	364972281	1.26969e-18
1:365373824	1	365373824	1.26969e-18
1:361698819	1	361698819	1.26969e-18
1:364695603	1	364695603	1.26969e-18
1:365111697	1	365111697	1.26969e-18
1:363321785	1	363321785	1.26969e-18
2:582820932	2	582820932	1.36021e-18
2:578344689	2	578344689	1.42831e-18
1:363825801	1	363825801	1.42963e-18
2:578614457	2	578614457	1.5271e-18
1:363584861	1	363584861	1.65318e-18
1:364998412	1	364998412	1.65318e-18
1:362033577	1	362033577	1.65318e-18
4:39805986	4	39805986	1.66049e-18
1:361698997	1	361698997	1.66049e-18
1:362164934	1	362164934	1.66049e-18
4:39806251	4	39806251	1.66049e-18
1:365004783	1	365004783	1.66049e-18
4:39791861	4	39791861	1.66049e-18
1:364133286	1	364133286	1.66049e-18
1:363524332	1	363524332	1.66049e-18
1:364688997	1	364688997	1.66049e-18
1:364606298	1	364606298	1.66049e-18
1:362261246	1	362261246	1.66049e-18
1:363523396	1	363523396	1.66049e-18
1:364438222	1	364438222	1.66049e-18
4:39796205	4	39796205	1.66049e-18
1:364297905	1	364297905	1.66049e-18
1:364524465	1	364524465	1.66049e-18
2:579040039	2	579040039	1.70563e-18
1:361480793	1	361480793	1.85188e-18
2:603805218	2	603805218	2.12939e-18
1:364441145	1	364441145	2.13338e-18
1:363951554	1	363951554	2.13338e-18
1:362068744	1	362068744	2.17699e-18
1:364402372	1	364402372	2.17699e-18
1:362425113	1	362425113	2.17699e-18
1:364097447	1	364097447	2.17699e-18
1:362467439	1	362467439	2.17699e-18
1:364260341	1	364260341	2.17699e-18
1:363864644	1	363864644	2.23225e-18
1:363524591	1	363524591	2.23225e-18
1:361586227	1	361586227	2.31196e-18
2:577170052	2	577170052	2.3856e-18
1:363824607	1	363824607	2.5282e-18
2:578276913	2	578276913	2.55786e-18
1:361860506	1	361860506	2.59092e-18
5:24967606	5	24967606	2.61421e-18
2:582682438	2	582682438	2.62708e-18
1:365743285	1	365743285	2.65304e-18
1:363941182	1	363941182	2.65849e-18
1:364042293	1	364042293	2.7516e-18
2:580741561	2	580741561	2.83038e-18
4:16539039	4	16539039	2.85426e-18
1:363028714	1	363028714	2.85426e-18
1:362067478	1	362067478	2.86139e-18
1:364759154	1	364759154	2.86139e-18
1:364490438	1	364490438	2.86139e-18
1:363963552	1	363963552	2.90644e-18
1:363734643	1	363734643	2.90644e-18
1:364160298	1	364160298	2.90644e-18
2:578726249	2	578726249	3.1284e-18
2:578554398	2	578554398	3.17362e-18
1:362760819	1	362760819	3.27957e-18
4:16703956	4	16703956	3.33819e-18
4:16703977	4	16703977	3.33819e-18
1:363569373	1	363569373	3.52154e-18
1:363448225	1	363448225	3.52154e-18
1:364765211	1	364765211	3.52154e-18
1:362822611	1	362822611	3.52154e-18
2:578298246	2	578298246	3.60651e-18
2:578298269	2	578298269	3.60651e-18
1:361805226	1	361805226	3.77128e-18
1:362467411	1	362467411	3.7856e-18
1:362164607	1	362164607	3.7856e-18
1:364110627	1	364110627	3.7856e-18
1:364791038	1	364791038	3.79354e-18
1:365014611	1	365014611	3.79354e-18
1:363743796	1	363743796	3.79354e-18
1:364441200	1	364441200	3.79354e-18
1:363162969	1	363162969	3.79354e-18
1:362016271	1	362016271	3.83203e-18
4:16717691	4	16717691	3.89832e-18
2:582711501	2	582711501	3.94799e-18
2:578663442	2	578663442	4.19942e-18
1:363356301	1	363356301	4.30464e-18
1:361984447	1	361984447	4.51783e-18
2:572527343	2	572527343	4.52189e-18
1:362578081	1	362578081	4.88665e-18
1:364021424	1	364021424	4.90785e-18
1:362170810	1	362170810	4.90785e-18
5:22963753	5	22963753	4.91437e-18
1:365527585	1	365527585	4.91956e-18
1:364030641	1	364030641	4.91956e-18
1:361707920	1	361707920	4.96371e-18
1:365022349	1	365022349	4.96371e-18
2:579303839	2	579303839	5.1324e-18
2:584197412	2	584197412	5.40387e-18
4:17119147	4	17119147	5.5591e-18
1:362094172	1	362094172	5.97e-18
4:16783454	4	16783454	6.26187e-18
1:362055677	1	362055677	6.51124e-18
2:579032109	2	579032109	6.55018e-18
1:363901281	1	363901281	7.17638e-18
2:584026911	2	584026911	7.46048e-18
1:362015784	1	362015784	7.72463e-18
1:363025335	1	363025335	7.81697e-18
1:362015376	1	362015376	7.96286e-18
1:364972253	1	364972253	7.96286e-18
1:362298899	1	362298899	7.96286e-18
1:365131987	1	365131987	7.96286e-18
1:361698864	1	361698864	7.96286e-18
1:361480889	1	361480889	7.97455e-18
1:362568535	1	362568535	8.47382e-18
1:362261402	1	362261402	8.50907e-18
1:362261418	1	362261418	8.50907e-18
1:361434033	1	361434033	9.10177e-18
2:578610916	2	578610916	9.71419e-18
2:584718975	2	584718975	9.79817e-18
1:361860545	1	361860545	1.00116e-17
1:365314608	1	365314608	1.01952e-17
1:362069788	1	362069788	1.01952e-17
1:364994005	1	364994005	1.01952e-17
1:364141964	1	364141964	1.01952e-17
1:362760930	1	362760930	1.01952e-17
1:365338854	1	365338854	1.01952e-17
1:362429744	1	362429744	1.01952e-17
2:579037704	2	579037704	1.04173e-17
2:579031624	2	579031624	1.06714e-17
2:91177911	2	91177911	1.0714e-17
1:362559457	1	362559457	1.11727e-17
4:17229193	4	17229193	1.12847e-17
4:17169130	4	17169130	1.12847e-17
2:577192955	2	577192955	1.24701e-17
1:361419657	1	361419657	1.27947e-17
1:363374572	1	363374572	1.30844e-17
1:363963418	1	363963418	1.30844e-17
1:363856275	1	363856275	1.30844e-17
1:362174168	1	362174168	1.30844e-17
1:365111043	1	365111043	1.38205e-17
1:364665471	1	364665471	1.39443e-17
1:365529181	1	365529181	1.45274e-17
1:363257253	1	363257253	1.45274e-17
2:91418674	2	91418674	1.53715e-17
4:17186832	4	17186832	1.53939e-17
1:365019136	1	365019136	1.63228e-17
1:364993837	1	364993837	1.68328e-17
1:362464767	1	362464767	1.68328e-17
4:16551660	4	16551660	1.69779e-17
1:361480094	1	361480094	1.7369e-17
1:362069209	1	362069209	1.76396e-17
1:364222481	1	364222481	1.89362e-17
1:362015947	1	362015947	1.91618e-17
2:578203367	2	578203367	2.00285e-17
2:83048001	2	83048001	2.03063e-17
1:361711276	1	361711276	2.20963e-17
1:363951518	1	363951518	2.25472e-17
1:364714553	1	364714553	2.25472e-17
4:39791451	4	39791451	2.25472e-17
2:94149499	2	94149499	2.25972e-17
2:578581083	2	578581083	2.28203e-17
2:578298247	2	578298247	2.45144e-17
1:361441554	1	361441554	2.50066e-17
1:362168897	1	362168897	2.5016e-17
1:362187396	1	362187396	2.74306e-17
1:362304360	1	362304360	2.82958e-17
1:361812913	1	361812913	2.82958e-17
4:39806276	4	39806276	2.88882e-17
1:363229045	1	363229045	2.88882e-17
1:363257250	1	363257250	2.88882e-17
1:363447788	1	363447788	2.88882e-17
1:362066387	1	362066387	2.88882e-17
1:362187419	1	362187419	2.88882e-17
1:363890482	1	363890482	2.89311e-17
2:91410600	2	91410600	3.22797e-17
2:584026426	2	584026426	3.48926e-17
1:362187453	1	362187453	3.71014e-17
4:33801407	4	33801407	3.76066e-17
1:362016009	1	362016009	3.82378e-17
2:583810485	2	583810485	4.22278e-17
2:584372816	2	584372816	4.36536e-17
2:579029074	2	579029074	4.48605e-17
2:568114757	2	568114757	4.79261e-17
1:362655142	1	362655142	4.87976e-17
1:363028723	1	363028723	4.94426e-17
4:17232014	4	17232014	5.3313e-17
1:362264032	1	362264032	5.47076e-17
2:577160691	2	577160691	5.83864e-17
2:578725872	2	578725872	5.98512e-17
1:363835263	1	363835263	6.27064e-17
1:362766420	1	362766420	6.27064e-17
1:363591395	1	363591395	6.27064e-17
2:579219844	2	579219844	6.4163e-17
1:364409770	1	364409770	6.51131e-17
4:17190678	4	17190678	7.12612e-17
1:362069085	1	362069085	7.40219e-17
1:361479637	1	361479637	7.47399e-17
1:362759803	1	362759803	7.88756e-17
1:363444216	1	363444216	7.88756e-17
2:81510558	2	81510558	7.95912e-17
5:1215012	5	1215012	8.05567e-17
2:94846094	2	94846094	8.32918e-17
1:364407626	1	364407626	8.4163e-17
4:17177069	4	17177069	8.62775e-17
1:361720397	1	361720397	8.70479e-17
2:584320763	2	584320763	8.72481e-17
4:450565363	4	450565363	9.32128e-17
2:583903367	2	583903367	9.8002e-17
2:87637649	2	87637649	9.8318e-17
2:572532253	2	572532253	9.88437e-17
2:576186126	2	576186126	1.01207e-16
1:362187356	1	362187356	1.17416e-16
4:16703214	4	16703214	1.19945e-16
1:365111055	1	365111055	1.34313e-16
1:363544768	1	363544768	1.49345e-16
1:362187336	1	362187336	1.49345e-16
1:362187409	1	362187409	1.49345e-16
5:1420602	5	1420602	1.61051e-16
4:445331744	4	445331744	1.67874e-16
1:365050826	1	365050826	1.68708e-16
2:578547571	2	578547571	1.90045e-16
2:582821890	2	582821890	1.94226e-16
1:363949119	1	363949119	2.00438e-16
5:1066475	5	1066475	2.01549e-16
2:91561745	2	91561745	2.03043e-16
1:363100479	1	363100479	2.12393e-16
2:583980016	2	583980016	2.15435e-16
2:584026466	2	584026466	2.15435e-16
2:583985557	2	583985557	2.15435e-16
4:17172184	4	17172184	2.18829e-16
1:361657696	1	361657696	2.20527e-16
1:365006097	1	365006097	2.2336e-16
1:364791176	1	364791176	2.2336e-16
5:25047187	5	25047187	2.38653e-16
1:362903361	1	362903361	2.50813e-16
5:24967371	5	24967371	2.56325e-16
1:364098825	1	364098825	2.63246e-16
2:91966499	2	91966499	2.6726e-16
1:363304116	1	363304116	2.80047e-16
2:579028908	2	579028908	2.89305e-16
2:30255016	2	30255016	3.36598e-16
2:583120078	2	583120078	3.70444e-16
2:91561949	2	91561949	3.9981e-16
2:579115806	2	579115806	4.09511e-16
5:23845539	5	23845539	4.11386e-16
4:16715985	4	16715985	4.25817e-16
1:363947731	1	363947731	4.80887e-16
2:572233053	2	572233053	4.91649e-16
1:361306791	1	361306791	5.32827e-16
1:364110621	1	364110621	5.55315e-16
1:364452301	1	364452301	5.55315e-16
1:361812932	1	361812932	5.6811e-16
1:361479560	1	361479560	5.73899e-16
1:362761093	1	362761093	5.88667e-16
5:1351888	5	1351888	6.12983e-16
5:1351873	5	1351873	6.12983e-16
1:361479371	1	361479371	6.22806e-16
5:23856845	5	23856845	6.25318e-16
5:1855184	5	1855184	6.49033e-16
1:361457994	1	361457994	6.58247e-16
2:572481940	2	572481940	6.60566e-16
2:584025347	2	584025347	7.00592e-16
2:84280126	2	84280126	7.3134e-16
2:91403633	2	91403633	7.3134e-16
2:583166205	2	583166205	7.68138e-16
5:1420709	5	1420709	7.69194e-16
5:24381480	5	24381480	7.87645e-16
5:22959646	5	22959646	8.00036e-16
1:444871563	1	444871563	8.42216e-16
4:16405322	4	16405322	8.64078e-16
2:88941779	2	88941779	8.89102e-16
5:22614532	5	22614532	8.94689e-16
1:361802145	1	361802145	8.958e-16
2:91561891	2	91561891	9.85668e-16
2:83962818	2	83962818	9.86381e-16
2:583979637	2	583979637	9.93545e-16
2:83280808	2	83280808	1.1221e-15
2:583164047	2	583164047	1.21809e-15
1:362438864	1	362438864	1.21894e-15
5:1262363	5	1262363	1.22169e-15
2:576208171	2	576208171	1.22169e-15
2:86304603	2	86304603	1.22885e-15
2:89805803	2	89805803	1.28129e-15
4:16670450	4	16670450	1.46291e-15
4:17169107	4	17169107	1.50052e-15
1:406458328	1	406458328	1.5205e-15
2:81673235	2	81673235	1.55402e-15
1:361434351	1	361434351	1.61269e-15
2:583162767	2	583162767	1.68628e-15
2:575927342	2	575927342	1.78991e-15
2:583164017	2	583164017	1.80393e-15
4:422528898	4	422528898	1.85642e-15
2:80952463	2	80952463	1.90976e-15
4:33843010	4	33843010	1.93242e-15
2:89240802	2	89240802	1.94511e-15
1:361266797	1	361266797	2.0955e-15
4:17134807	4	17134807	2.44657e-15
5:22664531	5	22664531	2.56107e-15
2:87101542	2	87101542	2.56595e-15
2:573339164	2	573339164	2.58155e-15
1:361157935	1	361157935	2.60117e-15
2:603896079	2	603896079	2.69369e-15
2:579081719	2	579081719	2.73847e-15
2:579112918	2	579112918	2.80626e-15
2:83881563	2	83881563	2.87592e-15
1:361306785	1	361306785	2.92e-15
2:87314158	2	87314158	2.95697e-15
2:84178845	2	84178845	2.95697e-15
2:81384927	2	81384927	3.05834e-15
2:80857702	2	80857702	3.12043e-15
2:91965809	2	91965809	3.19679e-15
2:572569280	2	572569280	3.26484e-15
2:573338814	2	573338814	3.42454e-15
4:29410113	4	29410113	3.50244e-15
2:86493660	2	86493660	3.54416e-15
2:80956505	2	80956505	3.86318e-15
4:17229258	4	17229258	3.99901e-15
2:572254230	2	572254230	4.138e-15
2:573393196	2	573393196	4.29668e-15
4:29407729	4	29407729	4.34642e-15
4:29407736	4	29407736	4.34642e-15
2:573339834	2	573339834	4.34642e-15
1:361366197	1	361366197	4.42933e-15
2:62298396	2	62298396	4.75795e-15
1:406578069	1	406578069	4.7836e-15
4:580384303	4	580384303	4.96862e-15
5:22824304	5	22824304	5.05686e-15
2:83976728	2	83976728	5.2983e-15
1:444924550	1	444924550	5.40066e-15
1:444924598	1	444924598	5.40066e-15
1:362409076	1	362409076	5.49231e-15
2:83386673	2	83386673	5.64879e-15
2:89316485	2	89316485	5.64879e-15
2:84403503	2	84403503	5.70922e-15
2:84405611	2	84405611	5.85039e-15
2:89288000	2	89288000	5.85039e-15
2:83597216	2	83597216	5.85039e-15
2:573731225	2	573731225	6.29689e-15
2:82630147	2	82630147	6.55766e-15
2:91414053	2	91414053	6.57007e-15
4:17169163	4	17169163	6.63363e-15
2:91371697	2	91371697	6.68215e-15
1:444924643	1	444924643	6.84187e-15
2:91412909	2	91412909	6.87721e-15
2:572254485	2	572254485	6.88867e-15
2:85586483	2	85586483	7.0162e-15
2:92210713	2	92210713	7.36591e-15
2:583162790	2	583162790	7.50395e-15
2:579297475	2	579297475	7.6114e-15
2:573339118	2	573339118	7.89687e-15
2:91249384	2	91249384	8.14964e-15
2:91371960	2	91371960	8.18107e-15
2:582821814	2	582821814	8.23604e-15
2:572170365	2	572170365	8.26647e-15
2:88312838	2	88312838	8.42982e-15
2:84280611	2	84280611	8.42982e-15
2:83050867	2	83050867	8.42982e-15
2:88444536	2	88444536	8.42982e-15
2:86019898	2	86019898	8.42982e-15
2:87156713	2	87156713	8.42982e-15
2:82920894	2	82920894	8.42982e-15
2:86317602	2	86317602	8.42982e-15
2:88678814	2	88678814	8.42982e-15
2:576682474	2	576682474	8.42982e-15
2:576841407	2	576841407	8.42982e-15
2:87156714	2	87156714	8.42982e-15
4:17169134	4	17169134	8.52415e-15
4:17169160	4	17169160	8.52415e-15
2:89473312	2	89473312	8.68177e-15
5:1060135	5	1060135	8.89318e-15
2:583081566	2	583081566	8.99997e-15
4:450510649	4	450510649	9.15811e-15
1:487973367	1	487973367	9.20074e-15
2:579224600	2	579224600	9.30397e-15
2:579224599	2	579224599	9.30397e-15
2:80917997	2	80917997	9.35527e-15
2:581946359	2	581946359	9.78395e-15
5:22826691	5	22826691	9.84651e-15
2:92446107	2	92446107	9.988e-15
2:581945957	2	581945957	1.00534e-14
4:33827329	4	33827329	1.00887e-14
2:579058912	2	579058912	1.00893e-14
4:29407639	4	29407639	1.00893e-14
2:86816644	2	86816644	1.01472e-14
2:87112612	2	87112612	1.01472e-14
2:86889707	2	86889707	1.01472e-14
2:82916856	2	82916856	1.01472e-14
2:89789450	2	89789450	1.01472e-14
2:91195053	2	91195053	1.03422e-14
2:87280510	2	87280510	1.0437e-14
2:86807694	2	86807694	1.0437e-14
2:84094957	2	84094957	1.0437e-14
2:83298604	2	83298604	1.073e-14
2:91407589	2	91407589	1.073e-14
2:91407631	2	91407631	1.073e-14
4:449386346	4	449386346	1.08039e-14
2:572195901	2	572195901	1.10193e-14
2:91832215	2	91832215	1.10554e-14
2:583079986	2	583079986	1.13058e-14
2:581602157	2	581602157	1.13058e-14
2:83389094	2	83389094	1.13176e-14
2:91168567	2	91168567	1.13253e-14
2:86689790	2	86689790	1.13253e-14
2:85018006	2	85018006	1.13253e-14
2:89468423	2	89468423	1.13253e-14
5:23440409	5	23440409	1.18432e-14
1:482152834	1	482152834	1.18608e-14
2:91513766	2	91513766	1.20653e-14
2:87652411	2	87652411	1.21837e-14
2:95021861	2	95021861	1.23926e-14
2:85036460	2	85036460	1.25705e-14
2:83313804	2	83313804	1.25705e-14
2:83313802	2	83313802	1.25705e-14
2:573338201	2	573338201	1.27917e-14
2:84402818	2	84402818	1.29066e-14
2:86273832	2	86273832	1.33447e-14
2:91404659	2	91404659	1.33447e-14
1:444871585	1	444871585	1.33498e-14
5:22614514	5	22614514	1.34587e-14
1:482016702	1	482016702	1.34587e-14
2:87159802	2	87159802	1.3588e-14
2:83631543	2	83631543	1.3588e-14
2:83530229	2	83530229	1.3588e-14
2:87637481	2	87637481	1.3588e-14
2:83282660	2	83282660	1.3588e-14
2:87576569	2	87576569	1.3588e-14
2:86875093	2	86875093	1.3588e-14
2:84180962	2	84180962	1.3588e-14
2:84178911	2	84178911	1.3588e-14
2:87134146	2	87134146	1.3588e-14
2:90315250	2	90315250	1.3588e-14
2:82812401	2	82812401	1.3588e-14
2:87285941	2	87285941	1.3588e-14
2:87637555	2	87637555	1.3588e-14
2:85024749	2	85024749	1.3588e-14
2:86671259	2	86671259	1.3588e-14
2:83402946	2	83402946	1.3588e-14
2:82935980	2	82935980	1.3588e-14
2:86181220	2	86181220	1.3588e-14
2:89366593	2	89366593	1.3588e-14
2:82979920	2	82979920	1.3588e-14
2:82812777	2	82812777	1.3588e-14
2:83975641	2	83975641	1.3588e-14
2:91301757	2	91301757	1.40248e-14
2:91302667	2	91302667	1.41778e-14
4:580377395	4	580377395	1.43465e-14
2:68212006	2	68212006	1.44746e-14
2:84405643	2	84405643	1.5006e-14
2:84979677	2	84979677	1.55538e-14
2:87415567	2	87415567	1.55538e-14
2:32313729	2	32313729	1.57415e-14
2:89989102	2	89989102	1.59814e-14
2:85500393	2	85500393	1.63324e-14
2:576861080	2	576861080	1.63324e-14
2:84516649	2	84516649	1.63324e-14
2:83631539	2	83631539	1.63324e-14
2:87585427	2	87585427	1.63324e-14
2:87585442	2	87585442	1.63324e-14
2:91170521	2	91170521	1.63324e-14
2:82938440	2	82938440	1.63324e-14
2:84096418	2	84096418	1.63324e-14
2:86027269	2	86027269	1.63324e-14
2:87134060	2	87134060	1.63324e-14
2:87632946	2	87632946	1.63324e-14
2:87634046	2	87634046	1.63324e-14
2:91407639	2	91407639	1.63324e-14
2:83532451	2	83532451	1.63324e-14
2:87650561	2	87650561	1.63324e-14
2:85024053	2	85024053	1.63324e-14
2:83286077	2	83286077	1.63324e-14
2:90522575	2	90522575	1.63324e-14
2:86677368	2	86677368	1.63324e-14
2:86608447	2	86608447	1.63324e-14
2:87929872	2	87929872	1.63324e-14
2:90551086	2	90551086	1.63324e-14
2:86637623	2	86637623	1.63324e-14
2:87930066	2	87930066	1.63324e-14
2:86412267	2	86412267	1.63324e-14
2:84200645	2	84200645	1.63324e-14
2:83533900	2	83533900	1.63324e-14
2:89473414	2	89473414	1.63324e-14
2:86759317	2	86759317	1.63324e-14
2:83532948	2	83532948	1.63324e-14
2:86317484	2	86317484	1.63324e-14
2:82693000	2	82693000	1.63324e-14
2:96032108	2	96032108	1.63409e-14
5:22614354	5	22614354	1.65132e-14
1:361479906	1	361479906	1.68708e-14
2:83501565	2	83501565	1.77974e-14
2:92321149	2	92321149	1.79287e-14
2:82509710	2	82509710	1.79739e-14
2:84516181	2	84516181	1.79739e-14
2:84403611	2	84403611	1.79739e-14
2:581389348	2	581389348	1.81433e-14
1:361434241	1	361434241	1.82521e-14
1:361473573	1	361473573	1.82521e-14
4:580307447	4	580307447	1.84339e-14
2:84990715	2	84990715	1.8538e-14
2:82632623	2	82632623	1.91183e-14
2:87183049	2	87183049	1.91183e-14
2:84978209	2	84978209	1.91183e-14
5:22742949	5	22742949	1.94609e-14
2:87587856	2	87587856	1.96671e-14
2:83695197	2	83695197	1.96671e-14
2:84238570	2	84238570	1.96671e-14
2:82938244	2	82938244	1.96671e-14
2:85071653	2	85071653	1.96671e-14
2:87176414	2	87176414	1.96671e-14
2:83932797	2	83932797	1.96671e-14
2:84400690	2	84400690	1.96671e-14
2:83420139	2	83420139	1.96671e-14
2:86741199	2	86741199	1.96671e-14
2:82687356	2	82687356	1.96671e-14
2:84235284	2	84235284	1.96671e-14
2:85450483	2	85450483	1.96671e-14
2:85024733	2	85024733	1.96671e-14
2:82642228	2	82642228	1.96671e-14
2:86823859	2	86823859	1.96671e-14
2:88405619	2	88405619	1.96671e-14
2:88116916	2	88116916	1.96671e-14
2:83890039	2	83890039	1.96671e-14
2:89473421	2	89473421	1.96671e-14
2:88352967	2	88352967	1.96671e-14
1:484830582	1	484830582	1.97484e-14
2:92046893	2	92046893	1.99799e-14
2:579224621	2	579224621	2.03015e-14
2:579224609	2	579224609	2.03015e-14
2:581946015	2	581946015	2.03443e-14
2:579041625	2	579041625	2.03831e-14
2:576896016	2	576896016	2.0496e-14
2:88809556	2	88809556	2.06549e-14
5:23957744	5	23957744	2.1178e-14
5:23623154	5	23623154	2.1178e-14
2:87111384	2	87111384	2.1568e-14
2:87637514	2	87637514	2.1568e-14
2:86814022	2	86814022	2.1568e-14
2:86890213	2	86890213	2.1568e-14
2:583969296	2	583969296	2.16874e-14
4:450568185	4	450568185	2.17946e-14
2:578440052	2	578440052	2.20592e-14
1:361507658	1	361507658	2.23562e-14
1:361519686	1	361519686	2.23562e-14
2:88262143	2	88262143	2.29129e-14
3:512840674	3	512840674	2.33809e-14
2:84715523	2	84715523	2.34409e-14
2:89941155	2	89941155	2.35297e-14
2:82587631	2	82587631	2.37271e-14
2:81740493	2	81740493	2.37271e-14
2:87634295	2	87634295	2.37271e-14
2:84976548	2	84976548	2.37271e-14
2:85142785	2	85142785	2.37271e-14
2:85220278	2	85220278	2.37271e-14
2:86820415	2	86820415	2.37271e-14
2:87134093	2	87134093	2.37271e-14
2:83529268	2	83529268	2.37578e-14
2:576241091	2	576241091	2.37601e-14
2:91409001	2	91409001	2.47446e-14
2:84083801	2	84083801	2.47446e-14
2:84720092	2	84720092	2.47446e-14
2:91371672	2	91371672	2.47922e-14
2:91403595	2	91403595	2.49894e-14
2:95013759	2	95013759	2.53837e-14
5:2104609	5	2104609	2.54148e-14
2:91408983	2	91408983	2.54148e-14
1:361481601	1	361481601	2.57272e-14
2:84123549	2	84123549	2.57986e-14
2:86814063	2	86814063	2.5929e-14
2:70515574	2	70515574	2.5929e-14
2:86181142	2	86181142	2.5929e-14
4:33309367	4	33309367	2.72009e-14
2:91409198	2	91409198	2.75107e-14
2:87559182	2	87559182	2.75107e-14
2:569284616	2	569284616	2.75661e-14
4:450611516	4	450611516	2.76504e-14
2:572285026	2	572285026	2.77232e-14
2:88955468	2	88955468	2.89617e-14
2:88955439	2	88955439	2.89617e-14
1:444924582	1	444924582	2.97164e-14
2:83047739	2	83047739	3.03619e-14
2:82852697	2	82852697	3.03619e-14
2:85608910	2	85608910	3.03619e-14
2:90860394	2	90860394	3.03619e-14
2:82879214	2	82879214	3.03619e-14
2:83529471	2	83529471	3.03619e-14
2:86859722	2	86859722	3.03619e-14
2:582367688	2	582367688	3.18619e-14
2:91404293	2	91404293	3.2026e-14
2:68212045	2	68212045	3.20783e-14
2:86766468	2	86766468	3.20865e-14
2:583164060	2	583164060	3.31884e-14
4:17190653	4	17190653	3.42768e-14
2:91414119	2	91414119	3.44139e-14
2:91879415	2	91879415	3.45539e-14
2:83946400	2	83946400	3.4704e-14
2:83939422	2	83939422	3.4704e-14
2:89999594	2	89999594	3.4704e-14
2:91403684	2	91403684	3.4704e-14
2:86890892	2	86890892	3.4704e-14
2:84519372	2	84519372	3.4704e-14
2:86830359	2	86830359	3.4704e-14
2:92283220	2	92283220	3.49899e-14
4:449530098	4	449530098	3.50195e-14
2:581945669	2	581945669	3.54811e-14
2:572225277	2	572225277	3.54811e-14
2:572254508	2	572254508	3.56328e-14
2:81061247	2	81061247	3.57146e-14
2:84102365	2	84102365	3.60246e-14
2:86023426	2	86023426	3.63365e-14
2:83927664	2	83927664	3.63365e-14
2:91374112	2	91374112	3.63365e-14
2:91374111	2	91374111	3.63365e-14
2:92443981	2	92443981	3.71396e-14
2:573209747	2	573209747	3.77002e-14
4:33931794	4	33931794	3.99782e-14
5:22614298	5	22614298	4.03089e-14
2:91414134	2	91414134	4.10444e-14
2:95023596	2	95023596	4.14428e-14
2:90584385	2	90584385	4.16597e-14
2:84018116	2	84018116	4.16597e-14
2:84401807	2	84401807	4.16597e-14
2:83529600	2	83529600	4.16597e-14
2:89227093	2	89227093	4.16597e-14
2:86871225	2	86871225	4.16597e-14
2:86638307	2	86638307	4.16597e-14
2:88668251	2	88668251	4.16597e-14
2:86813801	2	86813801	4.16597e-14
2:87109697	2	87109697	4.16597e-14
5:331738841	5	331738841	4.17394e-14
4:17169124	4	17169124	4.1881e-14
2:91966008	2	91966008	4.2087e-14
2:89738088	2	89738088	4.35651e-14
2:88735618	2	88735618	4.35651e-14
2:83927388	2	83927388	4.35651e-14
2:88368241	2	88368241	4.4004e-14
2:82754212	2	82754212	4.4004e-14
2:83285751	2	83285751	4.4004e-14
4:449191597	4	449191597	4.42524e-14
1:406458567	1	406458567	4.55544e-14
2:578062004	2	578062004	4.60596e-14
1:444867006	1	444867006	4.63417e-14
2:575734890	2	575734890	4.84874e-14
2:576856255	2	576856255	4.85804e-14
2:87562860	2	87562860	5.0101e-14
2:85239916	2	85239916	5.0101e-14
2:84406342	2	84406342	5.0101e-14
2:87637392	2	87637392	5.0101e-14
2:88025462	2	88025462	5.0101e-14
2:86826735	2	86826735	5.0101e-14
2:576711280	2	576711280	5.0101e-14
2:88842416	2	88842416	5.0101e-14
2:579040145	2	579040145	5.03619e-14
2:68629559	2	68629559	5.04849e-14
2:89002741	2	89002741	5.19938e-14
2:87892747	2	87892747	5.19938e-14
2:87628376	2	87628376	5.19938e-14
4:450541242	4	450541242	5.21156e-14
2:639944898	2	639944898	5.22075e-14
2:82847037	2	82847037	5.23274e-14
2:82357850	2	82357850	5.23274e-14
2:84212271	2	84212271	5.28193e-14
2:91208792	2	91208792	5.3306e-14
1:361586161	1	361586161	5.36081e-14
1:361434905	1	361434905	5.36081e-14
4:449651555	4	449651555	5.38957e-14
1:361485426	1	361485426	5.44447e-14
5:22740619	5	22740619	5.50475e-14
4:17190686	4	17190686	5.60387e-14
4:449673027	4	449673027	5.61247e-14
2:92256665	2	92256665	5.73737e-14
1:361140778	1	361140778	5.7685e-14
2:90252867	2	90252867	6.02913e-14
2:87243276	2	87243276	6.03643e-14
2:82578973	2	82578973	6.15411e-14
2:89475327	2	89475327	6.15411e-14
2:31322984	2	31322984	6.20747e-14
2:87074081	2	87074081	6.33766e-14
2:584197511	2	584197511	6.35298e-14
2:83748507	2	83748507	6.51555e-14
2:91831386	2	91831386	6.60909e-14
1:443456993	1	443456993	6.60909e-14
2:88905597	2	88905597	6.63017e-14
3:520282599	3	520282599	6.7509e-14
4:33866100	4	33866100	7.09397e-14
4:449207315	4	449207315	7.1344e-14
4:449507608	4	449507608	7.1344e-14
2:92220423	2	92220423	7.21437e-14
4:17176995	4	17176995	7.21472e-14
2:581945694	2	581945694	7.50398e-14
2:581945792	2	581945792	7.50398e-14
2:575734371	2	575734371	7.67327e-14
2:85647624	2	85647624	7.77414e-14
2:85020113	2	85020113	7.77414e-14
2:87579608	2	87579608	7.94578e-14
2:88369739	2	88369739	7.94578e-14
2:555044079	2	555044079	7.96991e-14
2:91837907	2	91837907	8.00388e-14
2:573339193	2	573339193	8.05336e-14
2:88461426	2	88461426	8.14599e-14
2:89738308	2	89738308	8.14599e-14
2:86689758	2	86689758	8.14599e-14
1:484833872	1	484833872	8.35318e-14
2:91922450	2	91922450	8.37437e-14
1:406519034	1	406519034	8.5194e-14
2:87590263	2	87590263	8.56221e-14
2:576909461	2	576909461	8.81593e-14
4:17188462	4	17188462	8.83103e-14
5:22614409	5	22614409	8.96725e-14
4:17291504	4	17291504	9.01924e-14
4:33866030	4	33866030	9.07359e-14
2:85647648	2	85647648	9.29219e-14
2:85738797	2	85738797	9.29219e-14
2:91891204	2	91891204	9.43404e-14
2:83534495	2	83534495	9.63052e-14
2:83556919	2	83556919	9.63052e-14
2:83594478	2	83594478	9.63052e-14
2:83039558	2	83039558	9.63052e-14
2:88806587	2	88806587	9.63052e-14
2:83631970	2	83631970	9.63052e-14
2:86027046	2	86027046	9.63052e-14
2:86023538	2	86023538	9.63052e-14
2:83534493	2	83534493	9.63052e-14
2:89678319	2	89678319	9.63052e-14
2:89478396	2	89478396	9.63052e-14
2:86592193	2	86592193	9.63052e-14
2:91404278	2	91404278	9.63052e-14
2:86807659	2	86807659	9.63052e-14
2:83631808	2	83631808	9.63052e-14
2:83529527	2	83529527	9.63052e-14
4:486343254	4	486343254	9.69967e-14
1:361442536	1	361442536	9.7211e-14
1:361453772	1	361453772	9.7211e-14
2:583081591	2	583081591	9.75026e-14
2:581625637	2	581625637	9.75026e-14
4:17186852	4	17186852	9.91646e-14
2:578021976	2	578021976	1.01002e-13
1:361113465	1	361113465	1.02868e-13
2:74149620	2	74149620	1.04433e-13
2:579220706	2	579220706	1.07402e-13
2:85417516	2	85417516	1.11265e-13
2:87284079	2	87284079	1.14051e-13
2:84180989	2	84180989	1.14051e-13
2:82726068	2	82726068	1.14051e-13
2:91372070	2	91372070	1.14051e-13
2:87590109	2	87590109	1.14051e-13
2:84406447	2	84406447	1.14051e-13
2:83277542	2	83277542	1.14051e-13
2:91404318	2	91404318	1.14051e-13
2:87677132	2	87677132	1.14051e-13
2:84066277	2	84066277	1.14051e-13
2:83556911	2	83556911	1.14051e-13
2:85806416	2	85806416	1.14051e-13
2:82510187	2	82510187	1.14051e-13
2:84043853	2	84043853	1.14051e-13
2:88448571	2	88448571	1.14051e-13
2:86608422	2	86608422	1.14051e-13
2:83280814	2	83280814	1.14051e-13
2:88446709	2	88446709	1.14051e-13
2:83275631	2	83275631	1.14051e-13
2:87044810	2	87044810	1.14051e-13
2:84043849	2	84043849	1.14051e-13
2:91414066	2	91414066	1.14051e-13
2:88222146	2	88222146	1.14051e-13
2:82510446	2	82510446	1.14051e-13
2:92445919	2	92445919	1.14825e-13
2:92137396	2	92137396	1.1564e-13
2:87044586	2	87044586	1.16531e-13
2:80859620	2	80859620	1.16554e-13
2:88223744	2	88223744	1.16614e-13
1:361579782	1	361579782	1.17061e-13
1:404972755	1	404972755	1.22166e-13
2:87144789	2	87144789	1.23302e-13
2:81060939	2	81060939	1.26453e-13
2:90647539	2	90647539	1.28606e-13
2:640176070	2	640176070	1.29931e-13
1:406618987	1	406618987	1.30941e-13
1:467984298	1	467984298	1.31948e-13
2:576848183	2	576848183	1.31948e-13
2:576714775	2	576714775	1.31948e-13
2:91373262	2	91373262	1.32619e-13
4:427085093	4	427085093	1.33499e-13
4:611919850	4	611919850	1.34629e-13
2:87560076	2	87560076	1.35302e-13
2:82887671	2	82887671	1.35302e-13
2:94997549	2	94997549	1.35302e-13
2:83519331	2	83519331	1.35302e-13
2:82940827	2	82940827	1.35302e-13
1:466704846	1	466704846	1.35302e-13
2:88675546	2	88675546	1.35302e-13
2:88272223	2	88272223	1.35302e-13
2:87111149	2	87111149	1.35302e-13
2:83953333	2	83953333	1.35302e-13
2:86012899	2	86012899	1.35302e-13
2:86830879	2	86830879	1.35302e-13
2:91170118	2	91170118	1.37368e-13
2:90630386	2	90630386	1.38435e-13
1:361361142	1	361361142	1.41229e-13
1:361423612	1	361423612	1.41229e-13
1:361330398	1	361330398	1.41229e-13
2:575734808	2	575734808	1.4207e-13
7:393257810	7	393257810	1.4207e-13
2:575737065	2	575737065	1.4207e-13
7:388891187	7	388891187	1.4207e-13
1:364694784	1	364694784	1.44348e-13
3:520032298	3	520032298	1.44369e-13
4:16072586	4	16072586	1.45062e-13
2:91965514	2	91965514	1.4535e-13
2:582380329	2	582380329	1.45438e-13
1:484830594	1	484830594	1.46289e-13
2:91415949	2	91415949	1.46289e-13
2:86767075	2	86767075	1.47942e-13
2:91208521	2	91208521	1.48373e-13
2:578020184	2	578020184	1.48884e-13
2:81361030	2	81361030	1.51097e-13
2:91413323	2	91413323	1.52065e-13
2:88708900	2	88708900	1.52065e-13
2:87580405	2	87580405	1.5663e-13
2:578045538	2	578045538	1.58646e-13
2:577807672	2	577807672	1.58646e-13
4:611920038	4	611920038	1.59262e-13
5:1160580	5	1160580	1.59343e-13
2:81743485	2	81743485	1.60928e-13
2:89189743	2	89189743	1.61056e-13
2:84363513	2	84363513	1.61741e-13
2:575732488	2	575732488	1.66192e-13
2:82846967	2	82846967	1.66591e-13
2:89736509	2	89736509	1.67858e-13
2:87044661	2	87044661	1.67858e-13
2:82369993	2	82369993	1.67858e-13
4:449561913	4	449561913	1.69362e-13
3:520029045	3	520029045	1.7244e-13
1:361478921	1	361478921	1.73883e-13
2:576318521	2	576318521	1.74201e-13
2:89095202	2	89095202	1.74557e-13
2:576859155	2	576859155	1.74557e-13
2:85498500	2	85498500	1.7498e-13
2:83275735	2	83275735	1.7498e-13
2:90550814	2	90550814	1.7498e-13
2:87629162	2	87629162	1.7498e-13
2:91302646	2	91302646	1.79738e-13
2:573338889	2	573338889	1.80803e-13
1:443661206	1	443661206	1.83957e-13
2:85176247	2	85176247	1.85678e-13
2:68228395	2	68228395	1.85849e-13
2:92198494	2	92198494	1.89188e-13
2:573318783	2	573318783	1.89678e-13
2:88740242	2	88740242	1.90139e-13
5:2104515	5	2104515	1.95617e-13
2:88955485	2	88955485	2.01223e-13
2:573700016	2	573700016	2.04791e-13
2:91412006	2	91412006	2.07309e-13
2:86027286	2	86027286	2.07761e-13
2:576842130	2	576842130	2.07761e-13
4:449317363	4	449317363	2.08426e-13
4:16071434	4	16071434	2.10251e-13
6:11120960	6	11120960	2.10797e-13
2:82916772	2	82916772	2.11926e-13
2:82797648	2	82797648	2.11926e-13
2:82852017	2	82852017	2.11926e-13
2:581269999	2	581269999	2.1289e-13
4:602475982	4	602475982	2.14357e-13
2:575737631	2	575737631	2.14521e-13
2:581640333	2	581640333	2.1614e-13
2:578021861	2	578021861	2.1768e-13
1:481971390	1	481971390	2.20881e-13
2:581646525	2	581646525	2.28323e-13
2:583079976	2	583079976	2.29375e-13
3:510520303	3	510520303	2.32481e-13
2:86019260	2	86019260	2.32931e-13
2:573338550	2	573338550	2.35123e-13
2:86546983	2	86546983	2.36704e-13
4:17190816	4	17190816	2.36707e-13
2:82336951	2	82336951	2.37648e-13
2:91404690	2	91404690	2.37648e-13
2:83048181	2	83048181	2.37648e-13
2:87581920	2	87581920	2.37648e-13
2:87287294	2	87287294	2.37648e-13
2:85861872	2	85861872	2.37648e-13
2:85861874	2	85861874	2.37648e-13
2:90305965	2	90305965	2.37648e-13
2:85025027	2	85025027	2.37648e-13
2:87582920	2	87582920	2.37648e-13
2:572199392	2	572199392	2.3952e-13
2:572199381	2	572199381	2.3952e-13
3:12787106	3	12787106	2.43481e-13
2:85018998	2	85018998	2.45889e-13
2:83941014	2	83941014	2.4771e-13
2:84553142	2	84553142	2.4771e-13
2:86814004	2	86814004	2.4771e-13
2:576931267	2	576931267	2.4771e-13
2:576682320	2	576682320	2.4771e-13
2:576931268	2	576931268	2.4771e-13
2:87159711	2	87159711	2.4771e-13
2:576740382	2	576740382	2.4771e-13
2:576796449	2	576796449	2.4771e-13
2:576682448	2	576682448	2.4771e-13
1:383454900	1	383454900	2.47743e-13
2:87285256	2	87285256	2.49955e-13
2:90878742	2	90878742	2.49955e-13
2:83049753	2	83049753	2.49955e-13
2:87636815	2	87636815	2.49955e-13
5:2181695	5	2181695	2.49955e-13
4:16061965	4	16061965	2.50403e-13
4:586288390	4	586288390	2.52166e-13
2:576925963	2	576925963	2.55648e-13
2:81374511	2	81374511	2.55747e-13
3:520355242	3	520355242	2.57779e-13
3:520355050	3	520355050	2.57779e-13
4:17175789	4	17175789	2.62723e-13
5:23702671	5	23702671	2.63114e-13
2:575765382	2	575765382	2.6427e-13
2:575737601	2	575737601	2.6427e-13
1:361521306	1	361521306	2.75185e-13
2:582367839	2	582367839	2.80327e-13
2:581512314	2	581512314	2.80327e-13
2:84401902	2	84401902	2.81143e-13
2:83537725	2	83537725	2.81143e-13
2:83299102	2	83299102	2.81143e-13
2:87109299	2	87109299	2.81143e-13
2:86608742	2	86608742	2.81143e-13
2:83282451	2	83282451	2.81143e-13
2:90957104	2	90957104	2.81143e-13
2:573339424	2	573339424	2.81931e-13
4:449387332	4	449387332	2.86253e-13
2:82751405	2	82751405	2.89075e-13
2:573338354	2	573338354	2.9206e-13
7:389794511	7	389794511	2.9206e-13
1:406439053	1	406439053	2.94161e-13
2:87172125	2	87172125	2.9531e-13
2:85038328	2	85038328	2.95862e-13
2:84180008	2	84180008	2.95862e-13
2:577160772	2	577160772	2.95862e-13
2:91173726	2	91173726	2.95862e-13
2:91413210	2	91413210	2.95862e-13
2:576842003	2	576842003	2.95862e-13
2:576928068	2	576928068	2.96267e-13
2:88163541	2	88163541	2.9962e-13
4:41538949	4	41538949	3.02195e-13
2:91878213	2	91878213	3.05264e-13
2:92362720	2	92362720	3.06709e-13
2:576854130	2	576854130	3.08382e-13
2:583162764	2	583162764	3.09923e-13
5:22614271	5	22614271	3.0997e-13
5:22614263	5	22614263	3.0997e-13
5:22614270	5	22614270	3.0997e-13
5:399406375	5	399406375	3.15449e-13
2:579081636	2	579081636	3.21056e-13
2:90307774	2	90307774	3.21477e-13
2:85037635	2	85037635	3.21477e-13
4:611893474	4	611893474	3.21976e-13
4:449481563	4	449481563	3.25318e-13
2:583120639	2	583120639	3.26209e-13
4:580508287	4	580508287	3.26212e-13
7:388154024	7	388154024	3.26212e-13
7:393375191	7	393375191	3.26212e-13
2:575737566	2	575737566	3.26212e-13
2:575733612	2	575733612	3.26212e-13
4:449491795	4	449491795	3.26256e-13
4:449421012	4	449421012	3.26256e-13
4:449308925	4	449308925	3.30694e-13
2:83535015	2	83535015	3.33174e-13
2:84359878	2	84359878	3.33174e-13
2:85687381	2	85687381	3.33174e-13
2:92180964	2	92180964	3.52779e-13
2:583373070	2	583373070	3.52979e-13
2:576772755	2	576772755	3.54006e-13
4:482600756	4	482600756	3.56199e-13
2:86493188	2	86493188	3.56199e-13
2:578045624	2	578045624	3.62786e-13
2:573382589	2	573382589	3.6355e-13
2:87172000	2	87172000	3.65116e-13
2:579033960	2	579033960	3.65257e-13
1:484831092	1	484831092	3.66043e-13
3:520521676	3	520521676	3.67669e-13
4:16003379	4	16003379	3.7044e-13
2:579255367	2	579255367	3.72177e-13
2:68130870	2	68130870	3.74107e-13
2:87287029	2	87287029	3.74193e-13
2:93518925	2	93518925	3.74537e-13
2:85037561	2	85037561	3.74537e-13
2:579301542	2	579301542	3.77858e-13
2:32135705	2	32135705	3.8744e-13
2:578021967	2	578021967	3.94106e-13
1:509755469	1	509755469	3.95903e-13
2:31323004	2	31323004	3.96494e-13
2:582488647	2	582488647	3.97152e-13
2:582468161	2	582468161	3.97152e-13
2:92138166	2	92138166	4.00765e-13
2:576852790	2	576852790	4.02535e-13
7:392880763	7	392880763	4.03494e-13
4:17183750	4	17183750	4.07484e-13
2:581996835	2	581996835	4.09007e-13
4:449178606	4	449178606	4.09545e-13
7:391807536	7	391807536	4.13013e-13
4:466239831	4	466239831	4.18895e-13
4:469077557	4	469077557	4.18895e-13
4:468963288	4	468963288	4.18895e-13
4:17406090	4	17406090	4.22209e-13
4:17411747	4	17411747	4.22209e-13
1:466803010	1	466803010	4.30726e-13
2:581998445	2	581998445	4.37624e-13
2:91924323	2	91924323	4.38061e-13
2:578045484	2	578045484	4.39068e-13
1:432413667	1	432413667	4.4371e-13
2:91404660	2	91404660	4.45876e-13
5:22614112	5	22614112	4.48898e-13
2:572072509	2	572072509	4.49072e-13
2:577844369	2	577844369	4.52117e-13
1:484726014	1	484726014	4.65322e-13
7:388747727	7	388747727	4.66494e-13
2:68268087	2	68268087	4.70914e-13
2:84693693	2	84693693	4.78608e-13
7:391131377	7	391131377	5.00116e-13
7:390321810	7	390321810	5.00116e-13
3:510963644	3	510963644	5.09759e-13
3:514221958	3	514221958	5.09759e-13
2:578021845	2	578021845	5.10888e-13
2:578021839	2	578021839	5.10888e-13
4:612056172	4	612056172	5.11967e-13
2:582380066	2	582380066	5.1257e-13
1:407579305	1	407579305	5.16612e-13
4:602510412	4	602510412	5.17256e-13
4:612054250	4	612054250	5.20299e-13
4:612054242	4	612054242	5.20299e-13
2:639944886	2	639944886	5.22854e-13
4:469077502	4	469077502	5.24044e-13
2:84017977	2	84017977	5.24468e-13
2:90664085	2	90664085	5.24468e-13
2:83529701	2	83529701	5.24468e-13
1:443670236	1	443670236	5.31257e-13
1:443666457	1	443666457	5.31257e-13
4:91375153	4	91375153	5.35397e-13
4:15905151	4	15905151	5.35721e-13
3:520185992	3	520185992	5.3575e-13
2:91833861	2	91833861	5.45123e-13
2:581007297	2	581007297	5.52627e-13
2:85238498	2	85238498	5.70023e-13
2:91422375	2	91422375	5.70038e-13
2:576821768	2	576821768	5.70038e-13
2:91784957	2	91784957	5.82644e-13
5:22739359	5	22739359	5.82986e-13
7:390318652	7	390318652	5.88504e-13
5:263266030	5	263266030	5.94711e-13
4:602495140	4	602495140	6.04691e-13
2:91298758	2	91298758	6.07889e-13
1:361002769	1	361002769	6.10209e-13
2:579248327	2	579248327	6.1348e-13
2:83049779	2	83049779	6.1794e-13
2:82722680	2	82722680	6.1794e-13
4:30370980	4	30370980	6.21737e-13
3:520026146	3	520026146	6.23615e-13
2:94675541	2	94675541	6.2728e-13
2:91168608	2	91168608	6.28908e-13
5:333015702	5	333015702	6.33246e-13
2:30925719	2	30925719	6.46068e-13
4:483540835	4	483540835	6.56374e-13
3:513698097	3	513698097	6.56513e-13
3:520747084	3	520747084	6.62404e-13
2:86520895	2	86520895	6.64552e-13
2:82852005	2	82852005	6.64552e-13
2:86027025	2	86027025	6.64552e-13
2:86018482	2	86018482	6.64552e-13
2:87584204	2	87584204	6.64552e-13
2:86027115	2	86027115	6.64552e-13
1:443445741	1	443445741	6.69949e-13
2:86813777	2	86813777	6.6996e-13
5:329125727	5	329125727	6.78701e-13
4:484893145	4	484893145	6.80123e-13
2:579777519	2	579777519	6.9466e-13
2:573277038	2	573277038	6.95983e-13
1:482152726	1	482152726	7.02533e-13
2:577759583	2	577759583	7.05609e-13
1:384336539	1	384336539	7.16485e-13
4:511985071	4	511985071	7.18422e-13
4:512200033	4	512200033	7.18679e-13
4:482892826	4	482892826	7.21305e-13
7:391807539	7	391807539	7.27245e-13
7:392168999	7	392168999	7.27245e-13
7:391816733	7	391816733	7.27245e-13
1:361577368	1	361577368	7.30517e-13
4:421344127	4	421344127	7.35887e-13
2:88836554	2	88836554	7.35901e-13
4:20860405	4	20860405	7.37133e-13
2:68252382	2	68252382	7.38965e-13
1:471621191	1	471621191	7.43048e-13
4:29670661	4	29670661	7.51181e-13
4:485460972	4	485460972	7.57174e-13
4:512478343	4	512478343	7.58352e-13
4:15906497	4	15906497	7.60275e-13
1:443424506	1	443424506	7.68983e-13
4:612054164	4	612054164	7.72183e-13
4:612054160	4	612054160	7.72183e-13
2:89007714	2	89007714	7.76006e-13
2:89705377	2	89705377	7.76006e-13
2:87584181	2	87584181	7.76006e-13
2:91890452	2	91890452	7.76715e-13
3:520024353	3	520024353	7.76715e-13
2:88808944	2	88808944	7.7954e-13
3:64129640	3	64129640	7.86425e-13
4:602736682	4	602736682	8.08792e-13
1:402611079	1	402611079	8.12426e-13
1:485258367	1	485258367	8.15579e-13
4:469218801	4	469218801	8.20171e-13
7:391121828	7	391121828	8.28021e-13
7:391121829	7	391121829	8.28021e-13
7:390059113	7	390059113	8.28021e-13
7:388786327	7	388786327	8.28021e-13
3:514222418	3	514222418	8.28021e-13
2:83718140	2	83718140	8.31547e-13
2:573672650	2	573672650	8.34935e-13
2:577376670	2	577376670	8.44385e-13
2:87902370	2	87902370	8.46744e-13
2:583174799	2	583174799	8.4727e-13
7:392793184	7	392793184	8.49707e-13
5:22577714	5	22577714	8.58388e-13
1:444380582	1	444380582	8.65843e-13
2:573339091	2	573339091	8.70236e-13
7:391884813	7	391884813	8.71003e-13
7:389919500	7	389919500	8.71003e-13
7:393646100	7	393646100	8.71003e-13
4:477558226	4	477558226	8.75778e-13
1:361104197	1	361104197	8.81071e-13
1:431695483	1	431695483	8.81271e-13
2:86815477	2	86815477	8.8892e-13
4:602529858	4	602529858	8.93659e-13
4:602529848	4	602529848	8.93659e-13
4:17169098	4	17169098	8.95688e-13
7:388893925	7	388893925	9.00544e-13
7:388747279	7	388747279	9.00544e-13
7:388747276	7	388747276	9.00544e-13
1:509530837	1	509530837	9.02384e-13
2:68258698	2	68258698	9.06908e-13
4:418848813	4	418848813	9.12234e-13
4:21062572	4	21062572	9.12234e-13
4:21062542	4	21062542	9.12234e-13
2:68213924	2	68213924	9.30869e-13
2:91904198	2	91904198	9.46735e-13
4:612054292	4	612054292	9.50491e-13
1:382420636	1	382420636	9.58002e-13
2:581007366	2	581007366	9.6348e-13
4:602523607	4	602523607	9.66038e-13
2:581514205	2	581514205	9.68087e-13
2:581640181	2	581640181	9.68087e-13
2:95023036	2	95023036	9.83705e-13
2:568116203	2	568116203	9.87088e-13
7:392637544	7	392637544	9.94023e-13
5:268080365	5	268080365	9.97506e-13
1:485136611	1	485136611	1.00859e-12
7:388761567	7	388761567	1.01804e-12
7:391422387	7	391422387	1.01804e-12
8:54620684	8	54620684	1.01892e-12
4:20860372	4	20860372	1.02067e-12
1:476088308	1	476088308	1.04294e-12
2:576864507	2	576864507	1.04516e-12
7:393528115	7	393528115	1.04695e-12
1:408092327	1	408092327	1.0693e-12
7:389904152	7	389904152	1.0693e-12
3:514042131	3	514042131	1.07061e-12
2:87139216	2	87139216	1.07977e-12
3:592975035	3	592975035	1.08061e-12
2:572067844	2	572067844	1.0857e-12
2:87584950	2	87584950	1.08714e-12
1:476271502	1	476271502	1.0975e-12
2:91412019	2	91412019	1.10085e-12
2:87576427	2	87576427	1.10328e-12
4:466518532	4	466518532	1.10678e-12
1:509310468	1	509310468	1.11309e-12
7:393257837	7	393257837	1.12209e-12
2:84564807	2	84564807	1.12838e-12
5:22577806	5	22577806	1.13883e-12
1:407491063	1	407491063	1.14366e-12
4:479857246	4	479857246	1.16762e-12
7:393087155	7	393087155	1.17027e-12
7:388851050	7	388851050	1.17027e-12
7:388545868	7	388545868	1.17027e-12
4:512625297	4	512625297	1.17128e-12
2:87285923	2	87285923	1.1717e-12
3:512350732	3	512350732	1.17224e-12
2:581006167	2	581006167	1.17729e-12
5:333045287	5	333045287	1.1775e-12
5:333045256	5	333045256	1.1775e-12
2:639944892	2	639944892	1.20563e-12
1:466803103	1	466803103	1.21175e-12
2:82560854	2	82560854	1.21543e-12
7:391504780	7	391504780	1.23227e-12
2:581624429	2	581624429	1.24121e-12
2:75502853	2	75502853	1.24268e-12
4:616630654	4	616630654	1.24301e-12
5:21452895	5	21452895	1.24301e-12
1:509723456	1	509723456	1.24643e-12
4:513004334	4	513004334	1.24933e-12
2:576949930	2	576949930	1.26444e-12
1:476379639	1	476379639	1.26444e-12
2:92177828	2	92177828	1.26675e-12
2:640176063	2	640176063	1.27009e-12
2:579301684	2	579301684	1.27035e-12
2:91401535	2	91401535	1.28323e-12
2:573330505	2	573330505	1.30247e-12
2:573338520	2	573338520	1.30247e-12
4:479787217	4	479787217	1.32036e-12
2:82502364	2	82502364	1.32445e-12
2:87585777	2	87585777	1.32445e-12
2:576842141	2	576842141	1.32445e-12
2:576931300	2	576931300	1.32445e-12
2:576750953	2	576750953	1.32445e-12
1:466696316	1	466696316	1.32445e-12
1:483966101	1	483966101	1.32485e-12
3:513701539	3	513701539	1.32486e-12
4:602736802	4	602736802	1.32486e-12
5:333012076	5	333012076	1.34543e-12
1:408038377	1	408038377	1.34997e-12
4:467337144	4	467337144	1.35008e-12
2:581702845	2	581702845	1.35273e-12
1:509723304	1	509723304	1.35819e-12
3:520024169	3	520024169	1.35949e-12
2:87637630	2	87637630	1.3696e-12
2:87104649	2	87104649	1.3696e-12
3:511805837	3	511805837	1.38715e-12
4:20759454	4	20759454	1.43476e-12
7:392626044	7	392626044	1.43476e-12
4:464923015	4	464923015	1.43476e-12
7:391757275	7	391757275	1.43476e-12
7:390318704	7	390318704	1.43476e-12
2:91092654	2	91092654	1.44793e-12
4:17411756	4	17411756	1.47838e-12
1:476379393	1	476379393	1.48409e-12
2:76658144	2	76658144	1.48409e-12
5:21460762	5	21460762	1.48409e-12
2:579294951	2	579294951	1.48878e-12
1:509570231	1	509570231	1.49411e-12
2:90439452	2	90439452	1.49652e-12
4:511153168	4	511153168	1.50523e-12
4:512480624	4	512480624	1.50586e-12
4:28849504	4	28849504	1.50586e-12
7:391884849	7	391884849	1.5092e-12
7:389248718	7	389248718	1.5092e-12
7:390181913	7	390181913	1.5092e-12
7:388320850	7	388320850	1.5092e-12
7:393267057	7	393267057	1.5092e-12
3:514041905	3	514041905	1.5092e-12
2:573582810	2	573582810	1.51519e-12
2:576929822	2	576929822	1.52676e-12
7:388340576	7	388340576	1.52679e-12
4:91740567	4	91740567	1.53012e-12
7:392369393	7	392369393	1.53173e-12
2:577091700	2	577091700	1.53569e-12
2:576842208	2	576842208	1.55715e-12
2:82507867	2	82507867	1.55715e-12
1:467932992	1	467932992	1.55715e-12
1:466806523	1	466806523	1.55715e-12
4:480480524	4	480480524	1.55745e-12
4:479912243	4	479912243	1.55745e-12
2:577997724	2	577997724	1.57294e-12
7:390242620	7	390242620	1.57903e-12
2:83277493	2	83277493	1.5839e-12
2:95131176	2	95131176	1.5839e-12
2:85018296	2	85018296	1.58538e-12
4:17658833	4	17658833	1.59254e-12
2:581631336	2	581631336	1.59539e-12
4:469051148	4	469051148	1.60204e-12
4:611919823	4	611919823	1.61441e-12
2:95706409	2	95706409	1.61911e-12
3:514041247	3	514041247	1.62545e-12
7:391757109	7	391757109	1.62603e-12
2:580536325	2	580536325	1.63612e-12
4:611813684	4	611813684	1.64239e-12
7:388682870	7	388682870	1.64283e-12
4:580623199	4	580623199	1.64283e-12
4:589663471	4	589663471	1.65299e-12
1:476313639	1	476313639	1.65746e-12
1:476313593	1	476313593	1.65746e-12
1:476313630	1	476313630	1.65746e-12
7:391758853	7	391758853	1.67244e-12
2:90645871	2	90645871	1.67692e-12
2:91919035	2	91919035	1.68267e-12
1:443657603	1	443657603	1.7039e-12
3:513701730	3	513701730	1.73149e-12
2:558604464	2	558604464	1.75099e-12
2:86397264	2	86397264	1.75121e-12
2:577848284	2	577848284	1.75541e-12
4:612054408	4	612054408	1.76016e-12
7:391020737	7	391020737	1.7626e-12
2:568158857	2	568158857	1.7728e-12
2:580130921	2	580130921	1.7728e-12
1:476582750	1	476582750	1.77425e-12
2:576932223	2	576932223	1.77425e-12
4:468161239	4	468161239	1.77578e-12
2:87650587	2	87650587	1.78876e-12
2:87242409	2	87242409	1.78876e-12
2:581069106	2	581069106	1.79575e-12
4:512032247	4	512032247	1.8184e-12
2:90879159	2	90879159	1.8185e-12
1:444237852	1	444237852	1.82321e-12
4:17290414	4	17290414	1.8303e-12
4:17290365	4	17290365	1.8303e-12
1:443220741	1	443220741	1.8303e-12
4:17286046	4	17286046	1.8303e-12
4:17285924	4	17285924	1.8303e-12
4:17290372	4	17290372	1.8303e-12
4:477657276	4	477657276	1.84021e-12
2:85085231	2	85085231	1.84971e-12
7:390011680	7	390011680	1.85199e-12
7:389383348	7	389383348	1.85199e-12
7:393632932	7	393632932	1.85199e-12
7:393632948	7	393632948	1.85199e-12
7:388341885	7	388341885	1.85199e-12
7:393505599	7	393505599	1.85199e-12
7:388913184	7	388913184	1.85199e-12
7:391308156	7	391308156	1.85199e-12
7:388741703	7	388741703	1.85199e-12
7:388155539	7	388155539	1.85199e-12
7:393400627	7	393400627	1.85199e-12
7:391813763	7	391813763	1.85199e-12
7:388988086	7	388988086	1.85199e-12
7:388869432	7	388869432	1.85199e-12
1:402630158	1	402630158	1.85434e-12
2:579379996	2	579379996	1.86328e-12
7:391389032	7	391389032	1.86483e-12
7:393547305	7	393547305	1.86885e-12
7:391175506	7	391175506	1.86885e-12
7:391247538	7	391247538	1.86885e-12
1:466735730	1	466735730	1.8733e-12
4:33400444	4	33400444	1.88805e-12
4:469194228	4	469194228	1.92322e-12
7:389478554	7	389478554	1.92924e-12
2:91458130	2	91458130	1.93462e-12
4:612057172	4	612057172	1.94076e-12
7:389459908	7	389459908	1.95182e-12
2:576942434	2	576942434	1.95314e-12
3:511108996	3	511108996	1.96393e-12
2:576942426	2	576942426	1.97259e-12
2:576909514	2	576909514	1.97259e-12
1:476774911	1	476774911	1.97259e-12
7:388153895	7	388153895	1.97828e-12
4:602755473	4	602755473	1.98351e-12
4:468303942	4	468303942	1.98898e-12
4:466263140	4	466263140	1.98898e-12
4:466160386	4	466160386	1.98898e-12
4:469200845	4	469200845	1.98898e-12
7:389204994	7	389204994	2.00313e-12
2:575767257	2	575767257	2.00313e-12
7:391513122	7	391513122	2.00313e-12
7:391036874	7	391036874	2.00313e-12
7:393088755	7	393088755	2.00313e-12
7:392355313	7	392355313	2.00313e-12
7:393088757	7	393088757	2.00313e-12
7:393088760	7	393088760	2.00313e-12
2:575766963	2	575766963	2.00313e-12
2:576931287	2	576931287	2.01224e-12
2:567947098	2	567947098	2.01627e-12
2:579929207	2	579929207	2.01627e-12
1:361104088	1	361104088	2.05037e-12
7:388349821	7	388349821	2.0552e-12
2:572071487	2	572071487	2.06812e-12
7:390286005	7	390286005	2.09142e-12
7:392530427	7	392530427	2.09142e-12
2:579265790	2	579265790	2.09361e-12
2:580535841	2	580535841	2.09694e-12
2:573447936	2	573447936	2.12806e-12
2:81374566	2	81374566	2.1465e-12
2:68052963	2	68052963	2.15421e-12
2:86820390	2	86820390	2.15709e-12
2:577249518	2	577249518	2.15709e-12
3:13327657	3	13327657	2.15843e-12
1:509681457	1	509681457	2.15843e-12
4:40498689	4	40498689	2.16906e-12
4:17296929	4	17296929	2.17056e-12
1:443879210	1	443879210	2.17578e-12
1:485258350	1	485258350	2.17578e-12
4:447209918	4	447209918	2.18493e-12
7:389122333	7	389122333	2.19518e-12
4:512612028	4	512612028	2.19989e-12
4:512612030	4	512612030	2.19989e-12
4:511929393	4	511929393	2.19989e-12
4:511929394	4	511929394	2.19989e-12
1:443407605	1	443407605	2.20502e-12
2:579224350	2	579224350	2.21004e-12
4:449304428	4	449304428	2.21359e-12
1:509570540	1	509570540	2.22386e-12
2:601652747	2	601652747	2.22397e-12
2:87171516	2	87171516	2.22923e-12
1:443657877	1	443657877	2.23919e-12
1:444124198	1	444124198	2.23919e-12
2:87650571	2	87650571	2.23919e-12
1:443666884	1	443666884	2.27076e-12
1:443666883	1	443666883	2.27076e-12
4:17305980	4	17305980	2.27076e-12
7:389785546	7	389785546	2.27616e-12
7:392572268	7	392572268	2.27714e-12
7:391485732	7	391485732	2.27714e-12
7:393389507	7	393389507	2.27714e-12
7:392529675	7	392529675	2.27714e-12
7:391370757	7	391370757	2.27714e-12
7:391131360	7	391131360	2.27714e-12
7:392359233	7	392359233	2.27714e-12
7:393408997	7	393408997	2.27714e-12
7:393027666	7	393027666	2.27714e-12
7:392169015	7	392169015	2.27714e-12
7:388341882	7	388341882	2.27714e-12
7:388537482	7	388537482	2.27714e-12
7:391758028	7	391758028	2.27714e-12
7:392855946	7	392855946	2.27714e-12
7:388537492	7	388537492	2.27714e-12
7:389109629	7	389109629	2.27714e-12
7:393431153	7	393431153	2.27714e-12
7:391432728	7	391432728	2.27714e-12
7:393409139	7	393409139	2.27714e-12
7:388660363	7	388660363	2.27714e-12
7:389198282	7	389198282	2.27714e-12
7:391342438	7	391342438	2.27714e-12
7:391130771	7	391130771	2.27714e-12
7:388173142	7	388173142	2.27714e-12
7:389383278	7	389383278	2.27714e-12
7:393376107	7	393376107	2.27714e-12
1:476269881	1	476269881	2.29493e-12
2:84096630	2	84096630	2.31353e-12
1:364694561	1	364694561	2.31788e-12
4:468263544	4	468263544	2.33743e-12
1:486238148	1	486238148	2.34006e-12
1:486238127	1	486238127	2.34006e-12
1:476583017	1	476583017	2.35167e-12
1:476327397	1	476327397	2.35167e-12
1:476232174	1	476232174	2.35167e-12
2:576917511	2	576917511	2.35167e-12
1:476450598	1	476450598	2.35167e-12
2:576929862	2	576929862	2.35167e-12
1:476551634	1	476551634	2.35167e-12
1:476313742	1	476313742	2.35167e-12
4:478213756	4	478213756	2.37067e-12
4:480148847	4	480148847	2.37067e-12
4:478119892	4	478119892	2.37067e-12
4:478138042	4	478138042	2.37067e-12
7:391048856	7	391048856	2.38553e-12
4:20750138	4	20750138	2.39599e-12
7:388656236	7	388656236	2.39599e-12
7:391956260	7	391956260	2.41056e-12
7:390265187	7	390265187	2.4151e-12
1:476271426	1	476271426	2.41912e-12
2:91253590	2	91253590	2.42425e-12
2:91831759	2	91831759	2.46718e-12
4:468166910	4	468166910	2.47454e-12
4:467568221	4	467568221	2.47454e-12
4:467040611	4	467040611	2.47454e-12
4:468255892	4	468255892	2.47454e-12
2:582022784	2	582022784	2.47827e-12
2:577848289	2	577848289	2.47842e-12
1:434836208	1	434836208	2.49647e-12
1:363222778	1	363222778	2.49647e-12
1:444544309	1	444544309	2.50194e-12
3:593179068	3	593179068	2.52273e-12
3:593179066	3	593179066	2.52273e-12
1:444429361	1	444429361	2.55782e-12
4:512769068	4	512769068	2.55782e-12
2:92183851	2	92183851	2.57543e-12
4:100241494	4	100241494	2.57619e-12
4:20855893	4	20855893	2.58146e-12
8:54620718	8	54620718	2.58302e-12
2:582367668	2	582367668	2.6064e-12
7:388848783	7	388848783	2.61327e-12
7:392422923	7	392422923	2.61327e-12
7:388848656	7	388848656	2.61327e-12
1:405043046	1	405043046	2.61327e-12
1:405043035	1	405043035	2.61327e-12
4:466798711	4	466798711	2.61829e-12
2:576924776	2	576924776	2.6196e-12
2:578020591	2	578020591	2.63337e-12
4:511475330	4	511475330	2.67344e-12
4:514021115	4	514021115	2.67778e-12
2:579255310	2	579255310	2.71443e-12
2:91600519	2	91600519	2.71711e-12
2:85237426	2	85237426	2.73314e-12
2:579929252	2	579929252	2.74363e-12
2:579971325	2	579971325	2.74363e-12
2:567456545	2	567456545	2.74363e-12
2:567977707	2	567977707	2.74363e-12
2:568114974	2	568114974	2.74363e-12
2:568114916	2	568114916	2.74363e-12
2:579939091	2	579939091	2.74363e-12
2:580201883	2	580201883	2.74363e-12
2:580542883	2	580542883	2.74363e-12
4:611901748	4	611901748	2.74637e-12
1:486201620	1	486201620	2.7522e-12
1:466849250	1	466849250	2.7522e-12
1:466628825	1	466628825	2.7522e-12
2:88098272	2	88098272	2.78105e-12
4:482874218	4	482874218	2.79731e-12
4:478213728	4	478213728	2.79731e-12
4:484573833	4	484573833	2.79731e-12
7:393186944	7	393186944	2.80553e-12
7:391762017	7	391762017	2.80553e-12
7:388765692	7	388765692	2.80553e-12
7:392212428	7	392212428	2.80553e-12
7:393409027	7	393409027	2.80553e-12
2:99050249	2	99050249	2.8085e-12
5:21449882	5	21449882	2.8085e-12
1:476582975	1	476582975	2.8085e-12
2:579335465	2	579335465	2.8085e-12
2:87691053	2	87691053	2.80911e-12
1:382634885	1	382634885	2.81351e-12
4:602495133	4	602495133	2.82803e-12
4:602495159	4	602495159	2.82803e-12
7:388389057	7	388389057	2.83434e-12
7:391758380	7	391758380	2.83434e-12
2:579297570	2	579297570	2.84189e-12
5:22816931	5	22816931	2.86154e-12
4:486433276	4	486433276	2.8653e-12
2:89989134	2	89989134	2.8653e-12
4:17475171	4	17475171	2.86782e-12
1:467280883	1	467280883	2.87603e-12
8:54618690	8	54618690	2.88308e-12
1:404972728	1	404972728	2.90288e-12
4:468203371	4	468203371	2.90314e-12
4:466719189	4	466719189	2.90314e-12
1:444958515	1	444958515	2.90436e-12
2:576923291	2	576923291	2.92152e-12
2:94675603	2	94675603	2.92152e-12
2:84844240	2	84844240	2.92152e-12
1:407977458	1	407977458	2.92335e-12
4:512990215	4	512990215	2.92733e-12
1:509530679	1	509530679	2.92733e-12
7:388764841	7	388764841	2.93372e-12
2:576841695	2	576841695	2.95376e-12
2:88667883	2	88667883	2.95376e-12
3:512641180	3	512641180	2.98491e-12
3:512641588	3	512641588	2.98491e-12
1:481925463	1	481925463	3.0205e-12
7:390318204	7	390318204	3.0345e-12
2:600212862	2	600212862	3.04266e-12
3:512341376	3	512341376	3.04266e-12
3:511201539	3	511201539	3.04776e-12
3:511290158	3	511290158	3.04776e-12
4:40375251	4	40375251	3.06654e-12
4:41530262	4	41530262	3.06654e-12
4:41537857	4	41537857	3.06654e-12
2:580536450	2	580536450	3.08443e-12
4:467495176	4	467495176	3.08516e-12
2:621423860	2	621423860	3.11664e-12
2:580386256	2	580386256	3.12229e-12
2:580100346	2	580100346	3.12229e-12
2:579968676	2	579968676	3.12229e-12
2:564762982	2	564762982	3.12229e-12
2:579927848	2	579927848	3.12229e-12
2:580017629	2	580017629	3.1545e-12
2:91208788	2	91208788	3.16657e-12
2:91600443	2	91600443	3.18597e-12
7:393313131	7	393313131	3.20422e-12
7:388155552	7	388155552	3.20422e-12
4:464838362	4	464838362	3.20422e-12
2:86379330	2	86379330	3.24131e-12
1:466635615	1	466635615	3.24224e-12
2:95133759	2	95133759	3.24224e-12
2:576872416	2	576872416	3.24224e-12
1:466808382	1	466808382	3.24224e-12
3:512283244	3	512283244	3.24268e-12
4:467683627	4	467683627	3.24823e-12
4:16081488	4	16081488	3.25245e-12
4:602529776	4	602529776	3.25683e-12
4:602510394	4	602510394	3.25683e-12
7:388747683	7	388747683	3.28101e-12
1:485136855	1	485136855	3.28127e-12
4:580623186	4	580623186	3.29646e-12
4:480480312	4	480480312	3.30624e-12
4:483198336	4	483198336	3.30624e-12
4:485501441	4	485501441	3.30624e-12
4:479766156	4	479766156	3.30624e-12
4:477279645	4	477279645	3.30624e-12
4:478386867	4	478386867	3.30624e-12
4:611919988	4	611919988	3.30649e-12
4:511937612	4	511937612	3.31655e-12
4:512614665	4	512614665	3.31655e-12
7:391235930	7	391235930	3.32565e-12
1:407944349	1	407944349	3.32565e-12
7:389154111	7	389154111	3.32565e-12
1:476329289	1	476329289	3.36002e-12
1:476774259	1	476774259	3.36002e-12
1:476774239	1	476774239	3.36002e-12
1:476472154	1	476472154	3.36314e-12
1:443431691	1	443431691	3.38177e-12
4:611813607	4	611813607	3.38311e-12
5:22045537	5	22045537	3.41221e-12
4:447715102	4	447715102	3.41495e-12
1:444175555	1	444175555	3.41495e-12
1:486239606	1	486239606	3.42092e-12
2:84720925	2	84720925	3.42092e-12
1:466808838	1	466808838	3.42092e-12
1:486119846	1	486119846	3.42092e-12
4:466416959	4	466416959	3.4248e-12
5:20830903	5	20830903	3.44827e-12
2:84458601	2	84458601	3.45011e-12
4:589548218	4	589548218	3.45011e-12
7:389048918	7	389048918	3.45242e-12
7:393068248	7	393068248	3.45242e-12
7:391309563	7	391309563	3.45242e-12
7:391892748	7	391892748	3.45242e-12
7:393083306	7	393083306	3.45242e-12
7:391485974	7	391485974	3.45242e-12
7:391284714	7	391284714	3.45242e-12
7:392579070	7	392579070	3.45242e-12
4:478119673	4	478119673	3.45986e-12
4:29503589	4	29503589	3.49519e-12
7:389840743	7	389840743	3.50171e-12
7:389919460	7	389919460	3.5027e-12
4:467336431	4	467336431	3.5027e-12
7:393620693	7	393620693	3.5027e-12
7:391096138	7	391096138	3.5027e-12
7:391759143	7	391759143	3.5027e-12
7:392855953	7	392855953	3.5027e-12
1:509303733	1	509303733	3.51217e-12
1:444015382	1	444015382	3.53184e-12
4:452034304	4	452034304	3.54746e-12
4:41481165	4	41481165	3.54803e-12
4:41481164	4	41481164	3.54803e-12
2:568116946	2	568116946	3.55816e-12
2:568116105	2	568116105	3.55816e-12
2:579965365	2	579965365	3.55816e-12
2:564764068	2	564764068	3.55816e-12
4:99781856	4	99781856	3.57434e-12
2:582367683	2	582367683	3.57615e-12
2:582367682	2	582367682	3.57615e-12
2:558725975	2	558725975	3.57884e-12
4:512218205	4	512218205	3.57972e-12
4:512759900	4	512759900	3.57972e-12
4:466484206	4	466484206	3.58607e-12
4:611292939	4	611292939	3.58866e-12
[truncated: 8,001 more rows]

## Sheet: S3_GWAS_RF
SNP	Chr	ChrPos	SNP Effect (SUM)
2:584076663	2	584076663	0.429857
2:584076642	2	584076642	0.38632
1:362754943	1	362754943	0.249035
2:578590238	2	578590238	0.237752
2:581618729	2	581618729	0.227236
2:573022623	2	573022623	0.211642
2:584086465	2	584086465	0.208388
4:16541008	4	16541008	0.202668
2:576856248	2	576856248	0.184026
2:578590821	2	578590821	0.160193
2:573022725	2	573022725	0.140435
2:578819011	2	578819011	0.127885
2:583800624	2	583800624	0.121033
4:16540976	4	16540976	0.117949
2:583812597	2	583812597	0.112269
4:16540933	4	16540933	0.10916
2:578589636	2	578589636	0.101831
2:578298250	2	578298250	0.0989969
2:580900232	2	580900232	0.0894206
2:91410600	2	91410600	0.0868173
2:583783660	2	583783660	0.081749
4:450565363	4	450565363	0.0739575
2:573053772	2	573053772	0.0640268
2:579005296	2	579005296	0.0634296
2:578551032	2	578551032	0.0617545
2:580911918	2	580911918	0.0613768
2:583857583	2	583857583	0.0609836
1:362905200	1	362905200	0.0600982
2:578863483	2	578863483	0.0581093
2:582825383	2	582825383	0.0516371
2:583811156	2	583811156	0.0459898
2:582682438	2	582682438	0.0442928
2:583979231	2	583979231	0.0435864
4:16540838	4	16540838	0.0420531
4:16540848	4	16540848	0.0404306
2:568114757	2	568114757	0.040385
2:579034042	2	579034042	0.0398723
2:573022715	2	573022715	0.0395087
2:578706390	2	578706390	0.0389649
2:30255016	2	30255016	0.0385245
2:580089412	2	580089412	0.0375677
2:578300542	2	578300542	0.0368
2:578404622	2	578404622	0.0366686
2:575734890	2	575734890	0.036131
2:603805218	2	603805218	0.0360713
2:578280191	2	578280191	0.0354547
2:578722270	2	578722270	0.0345894
2:578863427	2	578863427	0.0340224
2:578276903	2	578276903	0.0336429
2:579040039	2	579040039	0.0332356
1:361679789	1	361679789	0.0330717
1:362876992	1	362876992	0.0309227
2:579007558	2	579007558	0.029922
1:361695157	1	361695157	0.0297963
1:361480889	1	361480889	0.0288681
2:91414053	2	91414053	0.0281335
4:16334636	4	16334636	0.0275504
2:578203367	2	578203367	0.026498
2:582716860	2	582716860	0.0262307
4:619569403	4	619569403	0.026128
1:361707161	1	361707161	0.0258464
2:581624740	2	581624740	0.0254685
4:16502243	4	16502243	0.0254357
2:576858564	2	576858564	0.0252289
2:578737627	2	578737627	0.0245772
1:361586387	1	361586387	0.0243256
2:578305103	2	578305103	0.0239967
2:100473515	2	100473515	0.0232786
2:578666649	2	578666649	0.0232089
4:16539039	4	16539039	0.0226884
2:576929776	2	576929776	0.0225698
4:512645921	4	512645921	0.0218816
2:21506889	2	21506889	0.02182
2:582743670	2	582743670	0.021276
4:16334932	4	16334932	0.0212725
1:361479560	1	361479560	0.0212197
2:578542915	2	578542915	0.0210884
2:583809607	2	583809607	0.0207339
2:578645649	2	578645649	0.0205578
2:91403595	2	91403595	0.0199535
1:361479906	1	361479906	0.0190529
5:24967606	5	24967606	0.0189618
4:16546814	4	16546814	0.0183966
1:363321642	1	363321642	0.0183779
2:578554395	2	578554395	0.0182243
2:580017629	2	580017629	0.0175726
2:584026901	2	584026901	0.0174926
2:93518938	2	93518938	0.017362
1:487973367	1	487973367	0.0171494
4:580384303	4	580384303	0.0165925
3:40647685	3	40647685	0.0160746
1:363596519	1	363596519	0.0159915
2:21480787	2	21480787	0.0158077
4:16405322	4	16405322	0.0154123
4:16334947	4	16334947	0.0150702
2:581389348	2	581389348	0.0146301
2:573034525	2	573034525	0.0145551
1:361586402	1	361586402	0.0143742
3:520240318	3	520240318	0.0143284
1:362877061	1	362877061	0.0142558
3:520024169	3	520024169	0.0139095
2:98997978	2	98997978	0.0135411
4:446393884	4	446393884	0.013393
4:422528898	4	422528898	0.0132391
2:578344675	2	578344675	0.0131428
2:87559182	2	87559182	0.0126858
2:573338201	2	573338201	0.0124445
2:578344535	2	578344535	0.0120368
2:578888974	2	578888974	0.0119564
2:584212464	2	584212464	0.0118196
3:425965993	3	425965993	0.0117737
2:578725872	2	578725872	0.0115964
4:39791451	4	39791451	0.0115509
2:576852615	2	576852615	0.0110267
4:29410113	4	29410113	0.0108194
5:1060135	5	1060135	0.0105333
1:361586299	1	361586299	0.0105308
5:24381480	5	24381480	0.0103467
2:572527343	2	572527343	0.00971972
2:569284616	2	569284616	0.00967074
4:450568185	4	450568185	0.0095036
2:580542883	2	580542883	0.00946252
2:582367688	2	582367688	0.00925238
7:526960390	7	526960390	0.00876838
5:60116272	5	60116272	0.00873444
2:580065940	2	580065940	0.00835205
4:16551053	4	16551053	0.00834976
1:484830582	1	484830582	0.0083144
2:578440052	2	578440052	0.00830151
2:583164017	2	583164017	0.00821906
2:582851724	2	582851724	0.00819286
2:583694726	2	583694726	0.00818965
1:361706530	1	361706530	0.00809835
2:583969289	2	583969289	0.00809025
3:514222418	3	514222418	0.00799411
2:558571160	2	558571160	0.00795083
2:578343303	2	578343303	0.00791944
2:656320282	2	656320282	0.00783417
2:572942100	2	572942100	0.00781813
2:578905875	2	578905875	0.00776644
2:578344689	2	578344689	0.00765913
5:1215012	5	1215012	0.00762826
2:568158857	2	568158857	0.00757513
2:83501565	2	83501565	0.0074675
1:361670629	1	361670629	0.00742758
3:520160340	3	520160340	0.00742037
4:304658117	4	304658117	0.00734121
2:94846094	2	94846094	0.00732412
3:514215021	3	514215021	0.00727309
2:29888282	2	29888282	0.00727
2:576840101	2	576840101	0.00721
5:1262363	5	1262363	0.00720477
4:452034003	4	452034003	0.0071998
2:583979637	2	583979637	0.00713435
1:363940507	1	363940507	0.00711105
5:399406375	5	399406375	0.00710907
2:579007667	2	579007667	0.00705777
4:33931794	4	33931794	0.007042
3:520747084	3	520747084	0.00699244
4:443868137	4	443868137	0.00688337
2:578299899	2	578299899	0.00687905
2:580012880	2	580012880	0.00687873
3:514042455	3	514042455	0.0068453
4:580377395	4	580377395	0.00679019
2:578299910	2	578299910	0.00678489
1:464520798	1	464520798	0.00671892
2:96032108	2	96032108	0.00671889
4:445331744	4	445331744	0.00671446
7:611645866	7	611645866	0.00664557
2:97491390	2	97491390	0.00657229
2:91177911	2	91177911	0.00651406
1:363937311	1	363937311	0.00646761
2:30171389	2	30171389	0.00646184
3:507315769	3	507315769	0.00644958
4:450611516	4	450611516	0.00640204
2:581646525	2	581646525	0.00637938
4:579973944	4	579973944	0.00634879
3:520282599	3	520282599	0.00634394
1:503763230	1	503763230	0.00624795
3:541708019	3	541708019	0.00621963
2:553444605	2	553444605	0.00620098
2:94148528	2	94148528	0.00608824
2:151359669	2	151359669	0.00605533
2:99101068	2	99101068	0.00605006
3:40647686	3	40647686	0.00593028
6:388470789	6	388470789	0.00582683
2:557538156	2	557538156	0.00579649
6:545089214	6	545089214	0.00567801
1:362044679	1	362044679	0.0056699
2:112285182	2	112285182	0.00563767
4:601674223	4	601674223	0.00559598
2:21489342	2	21489342	0.00555072
2:589355886	2	589355886	0.00549189
2:580258900	2	580258900	0.00531524
2:577667080	2	577667080	0.00530139
5:502010405	5	502010405	0.00522149
6:541389305	6	541389305	0.00519177
5:5524270	5	5524270	0.0050844
6:352501905	6	352501905	0.00504208
7:577496890	7	577496890	0.00501261
1:28462691	1	28462691	0.00499403
6:387893824	6	387893824	0.00499041
2:97142967	2	97142967	0.00495539
5:221441671	5	221441671	0.00482865
2:96032124	2	96032124	0.00482223
2:30925723	2	30925723	0.00468526
2:569650397	2	569650397	0.00464762
5:295901541	5	295901541	0.00464026
6:469652436	6	469652436	0.00463169
2:578202713	2	578202713	0.00461524
6:352501908	6	352501908	0.00461479
2:583981143	2	583981143	0.00459692
6:263862883	6	263862883	0.00451623
2:564762982	2	564762982	0.0044951
1:471621191	1	471621191	0.00449319
2:589431092	2	589431092	0.00446181
2:580720450	2	580720450	0.00444943
2:68629559	2	68629559	0.00437676
2:584042101	2	584042101	0.00437556
5:333247959	5	333247959	0.00436658
6:545019818	6	545019818	0.00436008
2:97868412	2	97868412	0.00435224
2:584212501	2	584212501	0.00432749
2:91302667	2	91302667	0.00429131
5:22614514	5	22614514	0.00426184
5:8467281	5	8467281	0.00424912
6:541081389	6	541081389	0.00424734
4:449387332	4	449387332	0.00423728
5:250426093	5	250426093	0.00423587
3:521007435	3	521007435	0.0042081
3:146771273	3	146771273	0.0042075
2:91401535	2	91401535	0.00418456
7:105861951	7	105861951	0.00416564
3:146769480	3	146769480	0.00415879
2:584197511	2	584197511	0.00415622
2:640176070	2	640176070	0.00413428
2:91561949	2	91561949	0.00413167
1:406439053	1	406439053	0.00413007
1:443555712	1	443555712	0.00412746
5:22577714	5	22577714	0.00410526
2:580741561	2	580741561	0.00409432
2:573209747	2	573209747	0.00407857
2:576751006	2	576751006	0.00407315
2:31322984	2	31322984	0.00406113
2:583980705	2	583980705	0.00404942
2:578298190	2	578298190	0.00402779
6:402157599	6	402157599	0.00401499
1:364021424	1	364021424	0.00401012
2:66710955	2	66710955	0.003997
4:16061965	4	16061965	0.00398313
2:579029655	2	579029655	0.00396751
5:4899604	5	4899604	0.00394841
4:16404968	4	16404968	0.0039403
5:329125727	5	329125727	0.00393246
3:40647709	3	40647709	0.00392083
5:22963753	5	22963753	0.00391573
1:363937325	1	363937325	0.00389905
1:382420636	1	382420636	0.00387702
2:580012845	2	580012845	0.00387154
1:407982467	1	407982467	0.00387011
2:573339464	2	573339464	0.00386486
6:464933561	6	464933561	0.00384403
1:361113465	1	361113465	0.00382832
2:578554398	2	578554398	0.00382788
1:365743285	1	365743285	0.0038152
2:578450042	2	578450042	0.003814
2:578906628	2	578906628	0.00381206
6:361217195	6	361217195	0.00381032
2:584195582	2	584195582	0.0038103
4:423574453	4	423574453	0.00380771
4:449673027	4	449673027	0.00380604
2:91371672	2	91371672	0.00380187
7:392695394	7	392695394	0.00379588
1:477016614	1	477016614	0.00379587
1:407942225	1	407942225	0.0037947
2:578892934	2	578892934	0.00378362
4:427085093	4	427085093	0.00377986
2:95792202	2	95792202	0.00377643
7:438134335	7	438134335	0.00377173
2:32136920	2	32136920	0.00376222
2:573277038	2	573277038	0.00375705
4:16552534	4	16552534	0.00375446
2:83529268	2	83529268	0.00375156
2:91403563	2	91403563	0.00374891
6:16488994	6	16488994	0.00373431
2:581044760	2	581044760	0.0037296
4:17186852	4	17186852	0.0037267
7:391743081	7	391743081	0.00372018
1:362429660	1	362429660	0.00371441
7:388786327	7	388786327	0.00371008
4:16551506	4	16551506	0.0037074
2:640052020	2	640052020	0.00370699
3:513701539	3	513701539	0.00369833
4:451124085	4	451124085	0.00369533
5:333012076	5	333012076	0.00368545
2:578910536	2	578910536	0.00368518
1:504173570	1	504173570	0.00368357
4:604433532	4	604433532	0.00367803
4:620221244	4	620221244	0.00367674
2:68258698	2	68258698	0.00367206
2:81374566	2	81374566	0.00366491
6:461685355	6	461685355	0.00365481
2:91966499	2	91966499	0.00365392
4:478006721	4	478006721	0.00365167
2:91561745	2	91561745	0.00364852
4:447362154	4	447362154	0.00364591
2:579968676	2	579968676	0.00364539
4:450415061	4	450415061	0.00364271
2:112772671	2	112772671	0.0036421
4:450377936	4	450377936	0.00364155
4:446761500	4	446761500	0.00362443
5:22614532	5	22614532	0.00362012
2:93518925	2	93518925	0.00361795
4:511153168	4	511153168	0.00361791
1:362168891	1	362168891	0.00360107
7:611108637	7	611108637	0.00359292
5:21429021	5	21429021	0.00358978
3:540926002	3	540926002	0.00358912
2:91407589	2	91407589	0.0035786
1:363940926	1	363940926	0.00357789
2:579248327	2	579248327	0.00357634
7:388353619	7	388353619	0.00357189
2:578894572	2	578894572	0.00356849
2:639944886	2	639944886	0.00356599
2:640708295	2	640708295	0.00356168
2:639944892	2	639944892	0.00356155
2:581625637	2	581625637	0.00355868
5:38176881	5	38176881	0.0035461
2:92446107	2	92446107	0.00354609
4:449191597	4	449191597	0.00354561
1:361485426	1	361485426	0.0035394
1:486125005	1	486125005	0.00353709
2:31446979	2	31446979	0.00353709
4:234355716	4	234355716	0.00353638
7:390265187	7	390265187	0.00352249
1:476271426	1	476271426	0.00352053
1:361434033	1	361434033	0.0035204
4:619617842	4	619617842	0.00351424
2:640090252	2	640090252	0.00350489
5:23957744	5	23957744	0.00349724
3:511916000	3	511916000	0.00349671
7:388340576	7	388340576	0.0034958
4:580023763	4	580023763	0.00349439
2:575737065	2	575737065	0.00349351
4:466719189	4	466719189	0.00349259
2:575765193	2	575765193	0.00349221
2:94945469	2	94945469	0.00349152
3:552265945	3	552265945	0.003491
4:16550890	4	16550890	0.0034842
1:407944349	1	407944349	0.00348305
1:361683494	1	361683494	0.00348283
2:610433256	2	610433256	0.00348022
6:545097070	6	545097070	0.00347852
2:572072509	2	572072509	0.00347639
2:579224599	2	579224599	0.00347266
2:32135705	2	32135705	0.00347191
2:580015922	2	580015922	0.00347037
2:94149499	2	94149499	0.00346622
2:583969281	2	583969281	0.00345889
2:584030685	2	584030685	0.0034588
7:391956260	7	391956260	0.00345524
2:573339193	2	573339193	0.00344329
4:579643539	4	579643539	0.00344091
2:578533730	2	578533730	0.00343958
4:16540794	4	16540794	0.00342224
3:511528114	3	511528114	0.00340583
2:91418674	2	91418674	0.00339645
2:68052963	2	68052963	0.00338488
2:113701833	2	113701833	0.00338351
3:513762921	3	513762921	0.00338347
2:80917997	2	80917997	0.00338256
2:579224621	2	579224621	0.00337548
4:466364042	4	466364042	0.00337351
4:449530098	4	449530098	0.00335846
1:444871563	1	444871563	0.00335375
4:16523627	4	16523627	0.0033503
2:580720461	2	580720461	0.00334332
1:361699114	1	361699114	0.0033388
3:520029045	3	520029045	0.00333542
3:513698097	3	513698097	0.00332359
2:40801058	2	40801058	0.00332084
2:578045624	2	578045624	0.00331937
1:361713187	1	361713187	0.00331126
2:575927342	2	575927342	0.00330336
2:87184625	2	87184625	0.00329871
2:578803208	2	578803208	0.0032908
3:552896743	3	552896743	0.00328903
2:168834377	2	168834377	0.0032844
2:577312795	2	577312795	0.00327999
4:464830576	4	464830576	0.00326649
2:579927848	2	579927848	0.00325727
7:388656236	7	388656236	0.00325626
4:602510412	4	602510412	0.0032521
1:28500042	1	28500042	0.00325061
6:350453929	6	350453929	0.00324632
4:457107858	4	457107858	0.00323292
2:583810485	2	583810485	0.00322575
2:584212499	2	584212499	0.00322336
5:22140260	5	22140260	0.0032194
1:383454900	1	383454900	0.00321348
4:450541242	4	450541242	0.00321336
2:91301757	2	91301757	0.00321242
1:434665166	1	434665166	0.00321108
1:408038377	1	408038377	0.00320634
7:611669014	7	611669014	0.00320093
2:576208171	2	576208171	0.00320035
4:377151230	4	377151230	0.0031991
2:581006167	2	581006167	0.0031918
2:62298396	2	62298396	0.00318581
4:511958407	4	511958407	0.00318439
4:467012044	4	467012044	0.00318399
4:455939213	4	455939213	0.00318142
5:24967371	5	24967371	0.00318044
7:48121009	7	48121009	0.00317123
4:478017264	4	478017264	0.00316987
6:115630269	6	115630269	0.00316276
1:361699132	1	361699132	0.00315045
2:578404604	2	578404604	0.00314932
2:640710750	2	640710750	0.00314133
2:578297447	2	578297447	0.00314087
5:399918754	5	399918754	0.00313889
7:386373540	7	386373540	0.00313457
5:333183310	5	333183310	0.0031028
2:555992611	2	555992611	0.00309134
2:86814575	2	86814575	0.00307766
5:1066475	5	1066475	0.00306508
4:116086084	4	116086084	0.00305269
5:1420602	5	1420602	0.0030409
2:580015692	2	580015692	0.00300139
1:361673174	1	361673174	0.00298778
2:99048674	2	99048674	0.00298743
3:514041924	3	514041924	0.00298628
5:333503494	5	333503494	0.00297008
2:173801779	2	173801779	0.00296279
3:520355242	3	520355242	0.00293206
3:510564372	3	510564372	0.00290463
5:400128923	5	400128923	0.00289686
5:877391	5	877391	0.00288661
7:351647454	7	351647454	0.00288176
2:70515574	2	70515574	0.00286983
1:484830594	1	484830594	0.00286145
6:541389306	6	541389306	0.00286041
4:619565140	4	619565140	0.00285105
2:576841407	2	576841407	0.00282705
7:393650411	7	393650411	0.00279977
1:363037512	1	363037512	0.00279515
4:141452932	4	141452932	0.00278972
6:20131091	6	20131091	0.00278409
3:561866089	3	561866089	0.00278039
5:47965948	5	47965948	0.00276854
5:550115431	5	550115431	0.00276113
2:580536325	2	580536325	0.00274663
2:556095991	2	556095991	0.00274513
3:514215019	3	514215019	0.00273874
2:645167206	2	645167206	0.00272015
1:476001638	1	476001638	0.00271146
4:590524542	4	590524542	0.00269885
5:4899693	5	4899693	0.00269514
3:259695217	3	259695217	0.00268806
2:572233053	2	572233053	0.00268039
6:403939330	6	403939330	0.00265578
5:244584490	5	244584490	0.00265148
3:41472382	3	41472382	0.00264868
6:561928783	6	561928783	0.00258968
6:531369849	6	531369849	0.00255174
5:199390534	5	199390534	0.00252537
2:576853905	2	576853905	0.00251769
2:563916534	2	563916534	0.00250428
8:7531992	8	7531992	0.00250315
6:433612436	6	433612436	0.00249802
6:458626667	6	458626667	0.00245795
6:177740728	6	177740728	0.00245657
7:577518061	7	577518061	0.00243806
2:122756760	2	122756760	0.00239108
2:580912400	2	580912400	0.00237502
2:536642493	2	536642493	0.00236692
7:538517228	7	538517228	0.00235994
2:144784764	2	144784764	0.00234194
2:581637059	2	581637059	0.00232529
6:565862639	6	565862639	0.00229771
5:877385	5	877385	0.00229215
4:567041458	4	567041458	0.00226981
6:366352200	6	366352200	0.00226073
2:60366997	2	60366997	0.00224509
6:302154171	6	302154171	0.00224169
2:564267279	2	564267279	0.00222025
6:543728530	6	543728530	0.00221778
2:576856255	2	576856255	0.00221507
2:192405673	2	192405673	0.00220007
5:22609465	5	22609465	0.0021911
2:63356769	2	63356769	0.00215343
1:64188890	1	64188890	0.00214309
2:667249797	2	667249797	0.00213826
6:14384056	6	14384056	0.00210833
2:553179261	2	553179261	0.00210368
2:582940292	2	582940292	0.00209825
5:469718048	5	469718048	0.00209517
3:40758165	3	40758165	0.00209345
5:5528380	5	5528380	0.0020772
5:400518648	5	400518648	0.00206416
5:428618543	5	428618543	0.00206328
3:581385098	3	581385098	0.00205316
4:601681839	4	601681839	0.00204621
5:11088168	5	11088168	0.00203578
4:583276489	4	583276489	0.00203085
7:482964569	7	482964569	0.00202268
2:580130921	2	580130921	0.00200296
6:156043096	6	156043096	0.00199932
6:254017644	6	254017644	0.00199602
5:48924714	5	48924714	0.00199403
5:598594642	5	598594642	0.00198861
2:580535968	2	580535968	0.00198467
2:464641444	2	464641444	0.00198142
5:598988584	5	598988584	0.00197396
1:503763255	1	503763255	0.00197346
5:82808123	5	82808123	0.00197116
2:577666046	2	577666046	0.00197032
5:91547454	5	91547454	0.00193217
4:587676532	4	587676532	0.00193069
2:143770293	2	143770293	0.00192314
4:149223392	4	149223392	0.00191792
6:541435893	6	541435893	0.00190735
3:163170347	3	163170347	0.00188895
5:5032212	5	5032212	0.0018876
2:605902625	2	605902625	0.00188434
3:349719283	3	349719283	0.00188199
6:494706442	6	494706442	0.00188158
6:410669478	6	410669478	0.00185973
4:425975597	4	425975597	0.00185531
7:577329553	7	577329553	0.00185126
1:483791526	1	483791526	0.00183603
6:355335248	6	355335248	0.00183299
6:69562156	6	69562156	0.00182637
6:518592515	6	518592515	0.00181013
2:370715994	2	370715994	0.00180432
7:611714147	7	611714147	0.00179529
6:468942381	6	468942381	0.00179364
2:581945683	2	581945683	0.00178986
3:464068793	3	464068793	0.00178198
7:32056799	7	32056799	0.00178137
2:572067844	2	572067844	0.00176058
7:558315467	7	558315467	0.00175643
7:607509228	7	607509228	0.0017495
7:439877403	7	439877403	0.00174191
2:656429298	2	656429298	0.00173819
5:46630603	5	46630603	0.0017373
5:67007156	5	67007156	0.00173657
5:99743195	5	99743195	0.00173489
6:360381014	6	360381014	0.00173418
6:362972880	6	362972880	0.00173023
6:211795211	6	211795211	0.00172931
2:169629133	2	169629133	0.00172867
1:439776088	1	439776088	0.00172828
5:466969151	5	466969151	0.00172287
2:542885033	2	542885033	0.00171639
2:572071487	2	572071487	0.0017154
2:599330088	2	599330088	0.00170853
4:433495276	4	433495276	0.00169511
3:33007334	3	33007334	0.00169342
4:560825472	4	560825472	0.00169311
5:10295529	5	10295529	0.00168165
1:372048586	1	372048586	0.00167323
6:482085793	6	482085793	0.00167268
1:12824001	1	12824001	0.00167054
2:550649737	2	550649737	0.00166897
5:172159933	5	172159933	0.00166046
5:56703538	5	56703538	0.00165358
6:362707144	6	362707144	0.00165213
5:66188982	5	66188982	0.00164973
1:521936245	1	521936245	0.00164809
2:571055985	2	571055985	0.00164125
6:541668030	6	541668030	0.00164057
2:582368364	2	582368364	0.00164032
7:611711716	7	611711716	0.00163188
1:152355742	1	152355742	0.00162532
7:439226192	7	439226192	0.00161249
1:382161240	1	382161240	0.00160904
7:518106052	7	518106052	0.00160302
3:521554934	3	521554934	0.0016014
2:653525629	2	653525629	0.00160027
4:335875045	4	335875045	0.00159829
5:510023516	5	510023516	0.00159676
6:189649894	6	189649894	0.0015918
3:573799042	3	573799042	0.00159155
2:204444533	2	204444533	0.00159075
2:581946399	2	581946399	0.00159056
4:604839449	4	604839449	0.00158481
2:590220964	2	590220964	0.00158406
5:48988893	5	48988893	0.0015807
2:560553861	2	560553861	0.00157831
2:111622218	2	111622218	0.00157187
3:532774744	3	532774744	0.00156798
2:577378331	2	577378331	0.00156512
2:355801800	2	355801800	0.00156115
2:555232107	2	555232107	0.00155987
3:41249805	3	41249805	0.00155612
5:214956014	5	214956014	0.00155445
3:10852351	3	10852351	0.00155347
4:604808641	4	604808641	0.00155121
6:513585941	6	513585941	0.0015505
6:356993995	6	356993995	0.00154944
3:169819963	3	169819963	0.00154399
7:626575134	7	626575134	0.00154268
7:484020500	7	484020500	0.00153976
7:198198404	7	198198404	0.00153794
6:34884670	6	34884670	0.00152987
2:644455589	2	644455589	0.00152692
6:364375504	6	364375504	0.00152395
1:340443242	1	340443242	0.00152204
5:47992783	5	47992783	0.00151739
2:34476255	2	34476255	0.0015168
3:580800886	3	580800886	0.00150668
4:10423204	4	10423204	0.00150655
7:10398117	7	10398117	0.00148407
6:545220635	6	545220635	0.0014801
2:606097208	2	606097208	0.001479
7:513245734	7	513245734	0.00147389
1:257738108	1	257738108	0.0014729
2:144277401	2	144277401	0.00147059
3:91702890	3	91702890	0.00146767
1:467522686	1	467522686	0.001467
2:259346678	2	259346678	0.00146406
6:404471151	6	404471151	0.0014413
7:10222604	7	10222604	0.00144115
5:242138351	5	242138351	0.00143774
1:126869489	1	126869489	0.00143611
2:579971325	2	579971325	0.00143527
3:26208510	3	26208510	0.00143052
6:18280364	6	18280364	0.00143032
2:91414134	2	91414134	0.00142203
7:466965410	7	466965410	0.00142198
6:513589040	6	513589040	0.00142165
6:404500766	6	404500766	0.00142126
3:582545403	3	582545403	0.00142124
5:390833081	5	390833081	0.00141931
2:590179060	2	590179060	0.00141814
7:13855179	7	13855179	0.00141573
5:47633571	5	47633571	0.00141088
5:83205880	5	83205880	0.00141027
2:87580405	2	87580405	0.00140864
7:44914735	7	44914735	0.00140804
7:101204303	7	101204303	0.00140649
1:7437773	1	7437773	0.00140594
6:157079638	6	157079638	0.00140286
2:104283029	2	104283029	0.0014025
3:12670221	3	12670221	0.0014004
6:64258582	6	64258582	0.00139921
2:224030143	2	224030143	0.00139583
2:604037097	2	604037097	0.00138976
6:164959391	6	164959391	0.00138873
5:153780532	5	153780532	0.00138767
4:494524878	4	494524878	0.00138601
6:468134500	6	468134500	0.00137915
2:404580955	2	404580955	0.00137741
2:556534319	2	556534319	0.00137495
2:154915074	2	154915074	0.00137451
5:48147719	5	48147719	0.00137142
5:392990227	5	392990227	0.00137109
7:603316507	7	603316507	0.00137097
6:448906404	6	448906404	0.00136964
3:59050035	3	59050035	0.00136808
7:156963459	7	156963459	0.00136805
2:579966521	2	579966521	0.00136648
1:28220324	1	28220324	0.00136641
2:281235735	2	281235735	0.00136339
1:490626885	1	490626885	0.00136194
2:645167269	2	645167269	0.00135841
4:604839322	4	604839322	0.00135757
2:582359191	2	582359191	0.00135562
2:626979278	2	626979278	0.0013542
6:496412083	6	496412083	0.00135359
3:582061726	3	582061726	0.00135359
7:144651697	7	144651697	0.00133964
3:519778498	3	519778498	0.00133682
7:516375949	7	516375949	0.00133671
4:227515358	4	227515358	0.00133489
1:34180087	1	34180087	0.00133269
5:338688224	5	338688224	0.00133194
5:524309639	5	524309639	0.00133023
2:588343427	2	588343427	0.00132617
2:580332179	2	580332179	0.00132566
2:447371589	2	447371589	0.00132526
5:28955390	5	28955390	0.00132303
7:55677985	7	55677985	0.00132197
5:22504837	5	22504837	0.00131894
1:331652927	1	331652927	0.00131881
7:571912201	7	571912201	0.00131832
1:34522438	1	34522438	0.00131631
3:41869788	3	41869788	0.00131487
7:96744025	7	96744025	0.00131483
5:81528938	5	81528938	0.00131291
5:180685757	5	180685757	0.00130943
2:148274899	2	148274899	0.0013094
6:493322115	6	493322115	0.00130747
3:64618894	3	64618894	0.00130503
4:424543025	4	424543025	0.0013008
1:26550115	1	26550115	0.00129938
3:500625128	3	500625128	0.00129845
3:13893365	3	13893365	0.0012982
2:155366674	2	155366674	0.00129525
4:59288177	4	59288177	0.00129295
3:519700999	3	519700999	0.00129091
1:28462692	1	28462692	0.00128908
5:559404873	5	559404873	0.00128873
1:344409485	1	344409485	0.00128583
4:579247580	4	579247580	0.00128468
2:72732944	2	72732944	0.00128426
4:312167219	4	312167219	0.00128212
2:614295415	2	614295415	0.00128051
3:55349604	3	55349604	0.00128022
7:595695294	7	595695294	0.00127881
3:593116587	3	593116587	0.00127596
6:411751049	6	411751049	0.0012759
7:499396670	7	499396670	0.00127562
2:216030161	2	216030161	0.00127412
7:611640299	7	611640299	0.00126893
7:611640235	7	611640235	0.00126856
5:597908831	5	597908831	0.0012664
6:232997543	6	232997543	0.00126318
6:120622912	6	120622912	0.00126261
6:218084356	6	218084356	0.00126022
2:11867882	2	11867882	0.00125778
6:16499918	6	16499918	0.00125356
5:459621192	5	459621192	0.00125338
2:599913871	2	599913871	0.00125103
6:336472718	6	336472718	0.00125072
5:31361665	5	31361665	0.001249
5:186457828	5	186457828	0.00124766
5:28682111	5	28682111	0.00124749
3:581661800	3	581661800	0.00124658
5:44631497	5	44631497	0.00124585
3:532667830	3	532667830	0.00124544
6:411436522	6	411436522	0.00124298
5:125255535	5	125255535	0.00124232
6:52070413	6	52070413	0.00124076
5:553885170	5	553885170	0.00124072
2:248512989	2	248512989	0.00123762
2:89314992	2	89314992	0.001237
6:407028528	6	407028528	0.0012344
6:106964818	6	106964818	0.00123406
2:556017209	2	556017209	0.00122828
2:581416188	2	581416188	0.00122452
1:25759055	1	25759055	0.00122252
6:415563014	6	415563014	0.00121954
3:152521071	3	152521071	0.00121942
5:194891617	5	194891617	0.0012169
5:557767603	5	557767603	0.00121641
6:497747869	6	497747869	0.00121493
5:559815901	5	559815901	0.00121333
2:576929822	2	576929822	0.00121306
6:360624889	6	360624889	0.00120859
2:86397656	2	86397656	0.00120845
5:502305795	5	502305795	0.0012072
6:471021705	6	471021705	0.00120683
4:493983020	4	493983020	0.00120582
6:11549362	6	11549362	0.00120451
2:579971085	2	579971085	0.00120384
7:312748032	7	312748032	0.00120343
5:429746910	5	429746910	0.00120302
3:320013268	3	320013268	0.00119981
5:571316988	5	571316988	0.0011998
6:69561026	6	69561026	0.00119902
2:220084494	2	220084494	0.00119695
2:91401582	2	91401582	0.00119644
1:7248653	1	7248653	0.0011963
2:581056591	2	581056591	0.00119545
6:65008181	6	65008181	0.00119542
2:577886020	2	577886020	0.00119508
2:57050439	2	57050439	0.00119305
2:125418749	2	125418749	0.00119268
6:406146789	6	406146789	0.00119203
6:409548019	6	409548019	0.00119117
2:581067072	2	581067072	0.00119116
1:352719685	1	352719685	0.00119073
2:118871515	2	118871515	0.00118821
1:469784059	1	469784059	0.00118695
6:366692424	6	366692424	0.00118644
2:636251588	2	636251588	0.0011849
6:69668977	6	69668977	0.00118442
7:484779573	7	484779573	0.00118281
4:312854934	4	312854934	0.0011793
6:325322209	6	325322209	0.00117854
1:392256516	1	392256516	0.0011762
5:402813938	5	402813938	0.00117574
4:597406899	4	597406899	0.00117489
2:596182272	2	596182272	0.00117366
7:482961801	7	482961801	0.00117286
2:645777928	2	645777928	0.00117225
1:514626908	1	514626908	0.00117095
2:74379867	2	74379867	0.00117087
4:615894026	4	615894026	0.00116846
2:581056645	2	581056645	0.00116743
3:394228801	3	394228801	0.00116629
7:297087645	7	297087645	0.00116588
2:579690426	2	579690426	0.00116515
2:173812208	2	173812208	0.00116489
3:594391116	3	594391116	0.00116428
2:143770344	2	143770344	0.00116352
3:517605831	3	517605831	0.00116279
5:459621403	5	459621403	0.00116122
2:88808944	2	88808944	0.00116098
1:429519363	1	429519363	0.00116056
3:449628410	3	449628410	0.00115929
6:119878264	6	119878264	0.00115502
3:543500064	3	543500064	0.00115368
2:14039493	2	14039493	0.00115026
6:166322854	6	166322854	0.00114876
2:144752937	2	144752937	0.00114868
1:28265176	1	28265176	0.00114852
7:109564366	7	109564366	0.00114784
6:11362661	6	11362661	0.00114551
1:469032290	1	469032290	0.00113957
2:63926195	2	63926195	0.00113933
4:437904212	4	437904212	0.00113882
2:672184309	2	672184309	0.00113865
1:177594691	1	177594691	0.00113799
6:367360556	6	367360556	0.00113184
3:531497942	3	531497942	0.00113182
1:362640493	1	362640493	0.00113051
7:268772304	7	268772304	0.00112986
4:426389269	4	426389269	0.00112789
1:500032341	1	500032341	0.00112726
2:102216100	2	102216100	0.00112537
6:251982436	6	251982436	0.00112455
4:424193596	4	424193596	0.00112325
2:153204553	2	153204553	0.00112198
2:68130870	2	68130870	0.00112154
2:91399309	2	91399309	0.00111957
7:458121361	7	458121361	0.00111887
1:188382175	1	188382175	0.00111887
5:51054858	5	51054858	0.00111855
6:543298650	6	543298650	0.00111839
6:311712069	6	311712069	0.00111811
2:662837485	2	662837485	0.00111783
6:252286405	6	252286405	0.00111754
5:538459229	5	538459229	0.00111719
1:49829759	1	49829759	0.00111678
2:99167886	2	99167886	0.0011155
7:474143550	7	474143550	0.00111365
1:394655505	1	394655505	0.00111296
6:546064801	6	546064801	0.00111222
4:77091186	4	77091186	0.00111188
6:349855231	6	349855231	0.00111164
6:375129252	6	375129252	0.00111147
7:392540726	7	392540726	0.00111146
4:77296345	4	77296345	0.00111088
2:581104035	2	581104035	0.00111042
6:188795239	6	188795239	0.00110448
4:249699955	4	249699955	0.00110404
6:147550562	6	147550562	0.00110368
6:470038964	6	470038964	0.00110368
2:136865835	2	136865835	0.00110186
6:99766421	6	99766421	0.00110068
5:5530869	5	5530869	0.00110012
3:526056639	3	526056639	0.00109893
2:204392699	2	204392699	0.00109857
5:502421644	5	502421644	0.00109809
5:525056896	5	525056896	0.00109796
3:40709530	3	40709530	0.00109764
2:299934317	2	299934317	0.00109711
1:506034647	1	506034647	0.00109641
2:19306518	2	19306518	0.00109615
4:486529172	4	486529172	0.00109566
6:389336349	6	389336349	0.00109498
4:510768775	4	510768775	0.00109492
3:56922119	3	56922119	0.00109303
5:69776819	5	69776819	0.00109273
3:532555212	3	532555212	0.00109261
5:453124353	5	453124353	0.00109153
1:483577215	1	483577215	0.00109131
7:194065047	7	194065047	0.00109062
5:49786142	5	49786142	0.00109047
6:475630701	6	475630701	0.00108995
2:84990715	2	84990715	0.0010898
5:317099449	5	317099449	0.00108687
2:20589230	2	20589230	0.00108641
1:477072147	1	477072147	0.0010856
2:555920117	2	555920117	0.00108471
4:476692462	4	476692462	0.00108434
2:146112221	2	146112221	0.00108355
2:96028587	2	96028587	0.00108138
3:532674627	3	532674627	0.00107947
2:206743689	2	206743689	0.00107937
1:443936136	1	443936136	0.00107806
3:215289185	3	215289185	0.00107744
2:91876198	2	91876198	0.00107721
6:3694077	6	3694077	0.00107667
6:221429484	6	221429484	0.00107533
6:448906362	6	448906362	0.00107448
1:518692776	1	518692776	0.00107441
2:576744082	2	576744082	0.00107367
2:572483139	2	572483139	0.00107267
2:637058184	2	637058184	0.00107242
2:647894186	2	647894186	0.00107219
6:271443465	6	271443465	0.00106959
3:52694381	3	52694381	0.00106909
2:83962818	2	83962818	0.00106756
3:519418472	3	519418472	0.00106663
2:84280611	2	84280611	0.00106649
1:34882326	1	34882326	0.00106649
7:611639871	7	611639871	0.00106561
7:76818290	7	76818290	0.00106449
3:520789169	3	520789169	0.00106427
6:383190599	6	383190599	0.0010641
2:646428655	2	646428655	0.00106313
6:271834228	6	271834228	0.00106216
5:60985558	5	60985558	0.00106122
1:469736508	1	469736508	0.00106094
1:336643179	1	336643179	0.00106071
6:100705820	6	100705820	0.00106061
5:119577281	5	119577281	0.00106045
5:214642969	5	214642969	0.00105808
3:602003874	3	602003874	0.00105651
1:7218235	1	7218235	0.00105645
3:58171672	3	58171672	0.00105545
7:470850441	7	470850441	0.00105513
3:332169987	3	332169987	0.00105466
7:539604177	7	539604177	0.00105401
2:557241399	2	557241399	0.001054
2:229913170	2	229913170	0.00105371
3:468621612	3	468621612	0.00105086
5:10199100	5	10199100	0.00105023
3:581331210	3	581331210	0.00104978
7:516951281	7	516951281	0.00104879
6:455574907	6	455574907	0.00104704
2:94614945	2	94614945	0.00104644
1:469270812	1	469270812	0.00104623
3:430537563	3	430537563	0.00104509
2:580110842	2	580110842	0.00104467
6:190412263	6	190412263	0.00104445
2:2096586	2	2096586	0.00104442
6:447601110	6	447601110	0.0010442
2:94997549	2	94997549	0.00104372
6:70277565	6	70277565	0.00104315
2:561636815	2	561636815	0.00104216
4:67419599	4	67419599	0.00103992
4:416802163	4	416802163	0.00103936
2:580776042	2	580776042	0.00103808
2:38497027	2	38497027	0.00103665
2:656422569	2	656422569	0.00103597
6:113912309	6	113912309	0.00103491
4:595140921	4	595140921	0.00103489
6:546579997	6	546579997	0.00103331
2:578276913	2	578276913	0.00103188
6:412874411	6	412874411	0.00103174
3:11590173	3	11590173	0.0010311
5:493653668	5	493653668	0.00102981
2:580019689	2	580019689	0.00102818
1:429006605	1	429006605	0.00102731
7:570537284	7	570537284	0.00102678
6:116672516	6	116672516	0.00102656
4:532553279	4	532553279	0.00102597
6:89682209	6	89682209	0.00102542
3:166396910	3	166396910	0.00102514
7:19111798	7	19111798	0.00102495
6:225660638	6	225660638	0.00102486
3:502866345	3	502866345	0.00102479
4:361450036	4	361450036	0.00102393
7:586298646	7	586298646	0.0010228
5:387807055	5	387807055	0.00101991
6:358277261	6	358277261	0.00101824
6:362036340	6	362036340	0.00101807
2:386776827	2	386776827	0.00101723
4:425695907	4	425695907	0.00101668
4:442401760	4	442401760	0.00101651
3:372838981	3	372838981	0.00101302
5:390990863	5	390990863	0.00101281
2:82632028	2	82632028	0.00101242
2:673183930	2	673183930	0.00101221
2:68127352	2	68127352	0.00101151
6:7725084	6	7725084	0.00101146
2:146935715	2	146935715	0.00101127
1:522053934	1	522053934	0.00101101
2:222759374	2	222759374	0.00101087
2:72730895	2	72730895	0.00101055
3:148228595	3	148228595	0.00101026
2:581842154	2	581842154	0.00100945
4:74430763	4	74430763	0.00100902
2:607201717	2	607201717	0.00100651
4:476698079	4	476698079	0.00100621
2:100980160	2	100980160	0.00100608
7:611003799	7	611003799	0.00100579
1:272269310	1	272269310	0.00100525
2:222086981	2	222086981	0.00100499
4:594744719	4	594744719	0.00100468
7:13463955	7	13463955	0.00100468
6:91624032	6	91624032	0.00100374
6:251127242	6	251127242	0.00100324
2:207143773	2	207143773	0.00100214
5:295593692	5	295593692	0.00100165
2:353277898	2	353277898	0.00100147
3:260061653	3	260061653	0.00100027
7:630467799	7	630467799	0.00100001
5:10201817	5	10201817	0.000999959
6:482667347	6	482667347	0.000998818
6:226404144	6	226404144	0.000998704
5:48173940	5	48173940	0.00099848
6:237192369	6	237192369	0.000998209
7:390514838	7	390514838	0.000997728
5:49956795	5	49956795	0.00099754
2:628614281	2	628614281	0.000996235
3:580722130	3	580722130	0.000995651
3:534911964	3	534911964	0.000995146
4:599686896	4	599686896	0.000993648
5:555860968	5	555860968	0.000992394
4:76581715	4	76581715	0.000992379
6:468424357	6	468424357	0.000992161
2:146935535	2	146935535	0.000992057
7:162341604	7	162341604	0.000991912
2:585051195	2	585051195	0.000991219
6:433383227	6	433383227	0.000991209
6:60475436	6	60475436	0.000989942
2:107352753	2	107352753	0.000989602
4:591696795	4	591696795	0.000988245
6:168803748	6	168803748	0.000987999
7:544429017	7	544429017	0.000986589
7:22380148	7	22380148	0.000986431
6:351908389	6	351908389	0.00098623
4:72224782	4	72224782	0.000984414
2:581842518	2	581842518	0.00098414
4:432010584	4	432010584	0.000983579
3:157010874	3	157010874	0.000983325
6:140909239	6	140909239	0.00098312
4:226739763	4	226739763	0.000982503
2:143574162	2	143574162	0.000981294
4:545469849	4	545469849	0.000981015
4:457100265	4	457100265	0.000980628
3:597136266	3	597136266	0.000980555
2:577667111	2	577667111	0.00098053
5:500274563	5	500274563	0.000979953
2:575734808	2	575734808	0.000977233
1:266462867	1	266462867	0.000977148
6:409669782	6	409669782	0.000975606
3:504326758	3	504326758	0.000975525
7:390406191	7	390406191	0.000975156
5:100810703	5	100810703	0.000975099
7:56929541	7	56929541	0.000974464
5:459620787	5	459620787	0.000974262
6:177727628	6	177727628	0.000973155
2:118977750	2	118977750	0.000971911
5:169115144	5	169115144	0.00097182
3:41744777	3	41744777	0.000970846
2:147064294	2	147064294	0.000970289
5:287863986	5	287863986	0.000969778
2:72703607	2	72703607	0.000969705
1:522358283	1	522358283	0.000969333
2:489485538	2	489485538	0.000968343
2:627345597	2	627345597	0.000967968
2:579931324	2	579931324	0.000966855
6:11364492	6	11364492	0.000966191
2:662731909	2	662731909	0.000965607
6:177519871	6	177519871	0.000964383
2:101779071	2	101779071	0.000964055
1:469733030	1	469733030	0.000962334
4:495498679	4	495498679	0.000961267
4:536481276	4	536481276	0.000960806
7:574963815	7	574963815	0.00096074
5:257898324	5	257898324	0.000959987
4:43395001	4	43395001	0.000958883
7:611709886	7	611709886	0.000958795
2:190975697	2	190975697	0.000958719
6:550831384	6	550831384	0.000957956
3:594614071	3	594614071	0.000957249
7:391592804	7	391592804	0.000957035
5:492835899	5	492835899	0.000956006
1:308475963	1	308475963	0.000955497
2:277006608	2	277006608	0.000954573
7:156682440	7	156682440	0.000953786
4:49150347	4	49150347	0.000953555
2:241214438	2	241214438	0.000953455
3:166170187	3	166170187	0.000952556
5:412266442	5	412266442	0.000952055
3:618067820	3	618067820	0.000951307
3:519807310	3	519807310	0.000951084
1:48585469	1	48585469	0.000950807
5:64991377	5	64991377	0.000950586
2:582380132	2	582380132	0.000950002
5:529656001	5	529656001	0.000949583
2:408118163	2	408118163	0.00094956
5:168704861	5	168704861	0.000948894
2:87637514	2	87637514	0.000948551
5:117629814	5	117629814	0.000947507
5:492431387	5	492431387	0.000947329
7:68493503	7	68493503	0.000947265
5:229974038	5	229974038	0.000947151
4:618283274	4	618283274	0.000946698
3:168322361	3	168322361	0.000946335
7:113852	7	113852	0.000946289
7:399786105	7	399786105	0.000945979
6:34503370	6	34503370	0.000945618
4:197255828	4	197255828	0.000944985
3:619392813	3	619392813	0.000944417
2:143538385	2	143538385	0.00094437
1:408417955	1	408417955	0.000943829
6:240066511	6	240066511	0.000943736
6:32490430	6	32490430	0.000943081
2:557228829	2	557228829	0.000942624
3:579925927	3	579925927	0.00094186
2:556980983	2	556980983	0.000940791
7:76654815	7	76654815	0.00094005
2:583878282	2	583878282	0.000939743
4:284462533	4	284462533	0.000939082
5:193676896	5	193676896	0.000938325
5:543452952	5	543452952	0.000938009
3:603153143	3	603153143	0.000936349
4:78995336	4	78995336	0.000936343
3:533410074	3	533410074	0.000936316
4:425881090	4	425881090	0.000935866
6:541389338	6	541389338	0.00093482
6:171105544	6	171105544	0.000934417
3:511373578	3	511373578	0.000934066
3:12787106	3	12787106	0.00093331
3:561944362	3	561944362	0.000933138
3:500722440	3	500722440	0.000933077
6:410669476	6	410669476	0.000933024
6:274988235	6	274988235	0.000932921
4:262631897	4	262631897	0.000931967
7:188171826	7	188171826	0.000931453
4:586986309	4	586986309	0.000930194
6:45968150	6	45968150	0.000929914
1:409655770	1	409655770	0.000929285
4:193790555	4	193790555	0.000929089
2:88262143	2	88262143	0.000927827
7:405049381	7	405049381	0.000925411
2:128103825	2	128103825	0.000925265
6:191481503	6	191481503	0.00092504
2:338701814	2	338701814	0.000922928
3:41348720	3	41348720	0.000922318
4:424481347	4	424481347	0.00092122
7:59887904	7	59887904	0.000920217
7:390433895	7	390433895	0.000919359
2:90307774	2	90307774	0.000918639
7:611645591	7	611645591	0.000918544
4:426452742	4	426452742	0.000917981
5:460095997	5	460095997	0.000917843
7:442051385	7	442051385	0.000916767
2:581702775	2	581702775	0.000915459
6:301209221	6	301209221	0.000914731
6:191908324	6	191908324	0.00091394
5:215939252	5	215939252	0.00091377
6:207542299	6	207542299	0.000913191
7:16330787	7	16330787	0.000912517
6:167342851	6	167342851	0.00091207
5:291725624	5	291725624	0.000912005
1:159085110	1	159085110	0.000911819
7:10808371	7	10808371	0.000911768
2:550764772	2	550764772	0.000911358
7:483631245	7	483631245	0.00091043
2:369109460	2	369109460	0.00091037
7:483382993	7	483382993	0.000910063
2:558096216	2	558096216	0.000908836
1:124746294	1	124746294	0.000908468
7:417551274	7	417551274	0.000907678
2:168366084	2	168366084	0.00090757
7:438529548	7	438529548	0.000907405
6:498650882	6	498650882	0.000907248
2:551935066	2	551935066	0.000907083
2:590818893	2	590818893	0.000906361
2:570786204	2	570786204	0.000905081
2:607937774	2	607937774	0.000904803
3:617798660	3	617798660	0.000904504
1:464852065	1	464852065	0.000904495
3:611624032	3	611624032	0.000904275
5:22577806	5	22577806	0.000903893
6:343676101	6	343676101	0.000903729
3:579693012	3	579693012	0.000903228
2:217530186	2	217530186	0.000903172
7:440734124	7	440734124	0.000902564
5:393133063	5	393133063	0.000901421
1:4651176	1	4651176	0.000901343
7:273010987	7	273010987	0.000900473
6:513448063	6	513448063	0.00089979
6:547017591	6	547017591	0.000899526
2:580100346	2	580100346	0.000899175
1:467108512	1	467108512	0.000898648
6:366641841	6	366641841	0.000898277
5:17438288	5	17438288	0.000897394
5:22144388	5	22144388	0.000896876
5:541920960	5	541920960	0.000896416
4:454381710	4	454381710	0.000896272
2:144316528	2	144316528	0.000895656
1:460714755	1	460714755	0.000895329
4:424511652	4	424511652	0.000892578
6:190412262	6	190412262	0.000892496
2:33288151	2	33288151	0.000891984
2:584372816	2	584372816	0.000891059
1:198259770	1	198259770	0.000890605
3:38888617	3	38888617	0.000889678
7:340661704	7	340661704	0.000889301
6:418207088	6	418207088	0.000889167
3:28978069	3	28978069	0.000888078
7:610998982	7	610998982	0.000888036
5:595278995	5	595278995	0.00088783
7:313616073	7	313616073	0.000887438
1:260679776	1	260679776	0.000887259
3:564603137	3	564603137	0.000886936
2:555179957	2	555179957	0.000886886
1:50202623	1	50202623	0.000886743
7:60945006	7	60945006	0.000886417
4:578885972	4	578885972	0.000886062
2:98404360	2	98404360	0.000883469
6:411445042	6	411445042	0.000882888
1:442792609	1	442792609	0.000882757
1:369298912	1	369298912	0.000882612
8:74282680	8	74282680	0.000882587
3:9548031	3	9548031	0.000881768
4:355322412	4	355322412	0.000881293
2:16199528	2	16199528	0.000881144
7:611714174	7	611714174	0.000880642
4:319090033	4	319090033	0.000879569
5:134103324	5	134103324	0.000879319
6:531475240	6	531475240	0.000878584
7:562356534	7	562356534	0.000878557
3:156466802	3	156466802	0.000877847
5:463864259	5	463864259	0.000877659
1:486203120	1	486203120	0.000877541
3:584388308	3	584388308	0.000876333
1:256941683	1	256941683	0.000875698
2:554726348	2	554726348	0.00087472
7:7174440	7	7174440	0.000874088
4:71834484	4	71834484	0.000873981
5:510862628	5	510862628	0.000873931
6:357835816	6	357835816	0.00087313
1:479865132	1	479865132	0.000872377
6:178024987	6	178024987	0.000871574
5:45294622	5	45294622	0.000871203
2:614461916	2	614461916	0.000869197
2:644992725	2	644992725	0.000868968
2:579965365	2	579965365	0.000867347
7:232351728	7	232351728	0.000866659
1:330250813	1	330250813	0.000866484
3:349239627	3	349239627	0.000866109
4:597894421	4	597894421	0.000865646
1:254614932	1	254614932	0.000865023
2:87109697	2	87109697	0.000864423
6:32652503	6	32652503	0.000864253
5:99704845	5	99704845	0.000861951
4:423646814	4	423646814	0.000861942
1:488663378	1	488663378	0.000860971
3:521006523	3	521006523	0.000860626
4:20651397	4	20651397	0.000859713
2:449802940	2	449802940	0.000859669
2:584167716	2	584167716	0.000859106
1:372716410	1	372716410	0.00085859
7:509538638	7	509538638	0.000857977
6:139127829	6	139127829	0.000857033
4:322095205	4	322095205	0.000856271
4:616029918	4	616029918	0.00085618
5:463434857	5	463434857	0.000855979
4:44276547	4	44276547	0.000855372
7:609862687	7	609862687	0.000855152
6:212198173	6	212198173	0.000851943
7:571971945	7	571971945	0.00085181
3:169034708	3	169034708	0.000851179
6:565208744	6	565208744	0.000850961
6:367503167	6	367503167	0.000850536
7:302786858	7	302786858	0.000850529
2:583120132	2	583120132	0.000849798
3:525986480	3	525986480	0.000849688
7:391592667	7	391592667	0.000848678
5:546732359	5	546732359	0.000847836
5:47751285	5	47751285	0.000847302
5:366573379	5	366573379	0.000847107
6:25115085	6	25115085	0.000846664
3:145767756	3	145767756	0.000845882
2:557546889	2	557546889	0.000844972
4:600609845	4	600609845	0.000844816
1:6043565	1	6043565	0.000844204
5:325311947	5	325311947	0.000844078
4:57295429	4	57295429	0.000843316
3:552921724	3	552921724	0.000842428
3:533404064	3	533404064	0.000842269
1:199797636	1	199797636	0.000841531
5:561707458	5	561707458	0.00084126
6:69571690	6	69571690	0.000840142
7:89807461	7	89807461	0.000839537
3:156800001	3	156800001	0.000839362
2:564770701	2	564770701	0.000838876
4:77742596	4	77742596	0.000838331
2:96275009	2	96275009	0.000837257
7:24383354	7	24383354	0.000837173
2:610036617	2	610036617	0.000837033
7:519367048	7	519367048	0.000836656
4:522046376	4	522046376	0.000836286
2:588417482	2	588417482	0.000836139
2:580535841	2	580535841	0.000834914
2:207892910	2	207892910	0.000834146
7:437087476	7	437087476	0.00083387
4:13877902	4	13877902	0.000833768
2:11680015	2	11680015	0.000833675
7:395555242	7	395555242	0.000833218
5:471881277	5	471881277	0.000832793
6:520043501	6	520043501	0.000832455
2:204622710	2	204622710	0.000832309
6:554451528	6	554451528	0.000831552
6:540947824	6	540947824	0.000829728
6:461950272	6	461950272	0.000828916
6:115991549	6	115991549	0.000828523
2:137429033	2	137429033	0.000828295
6:518599034	6	518599034	0.000827698
6:457077542	6	457077542	0.000827286
6:480519676	6	480519676	0.000827041
6:464769727	6	464769727	0.000827033
3:154958887	3	154958887	0.000826389
7:437944879	7	437944879	0.000826208
6:285999585	6	285999585	0.000825261
5:573215810	5	573215810	0.000824794
6:513456175	6	513456175	0.000824794
6:88553168	6	88553168	0.000824651
7:518787964	7	518787964	0.000823444
3:10891960	3	10891960	0.000821823
4:602418282	4	602418282	0.00082141
1:160081239	1	160081239	0.000819157
7:12309767	7	12309767	0.000819109
2:611410872	2	611410872	0.000817869
2:579963246	2	579963246	0.000817811
3:549548998	3	549548998	0.0008167
3:3515721	3	3515721	0.000816582
6:461094419	6	461094419	0.000816418
1:40325019	1	40325019	0.000815525
6:516119799	6	516119799	0.000814691
3:523396585	3	523396585	0.000814691
7:586004189	7	586004189	0.000814131
1:71810718	1	71810718	0.000813716
3:41249907	3	41249907	0.000813443
4:20617099	4	20617099	0.000812821
6:357938410	6	357938410	0.00081074
5:529008060	5	529008060	0.000810459
3:535563308	3	535563308	0.000810331
7:62960033	7	62960033	0.000809926
2:115659023	2	115659023	0.00080945
5:400595010	5	400595010	0.000809273
5:127974576	5	127974576	0.000809069
3:535056853	3	535056853	0.000808489
7:571971915	7	571971915	0.000808447
5:31347616	5	31347616	0.000808049
2:580536328	2	580536328	0.000807787
6:519590344	6	519590344	0.000807421
5:492684556	5	492684556	0.000807309
3:520584538	3	520584538	0.000807291
6:540934761	6	540934761	0.000806192
2:602881173	2	602881173	0.000805232
4:90002477	4	90002477	0.000805189
3:406093564	3	406093564	0.000804432
1:372048585	1	372048585	0.000803896
2:578276960	2	578276960	0.000803571
2:171024741	2	171024741	0.000803165
1:7248879	1	7248879	0.000801078
5:598988040	5	598988040	0.000799282
7:60627469	7	60627469	0.000798496
5:453450973	5	453450973	0.000798187
2:583795678	2	583795678	0.000798036
1:475634319	1	475634319	0.000797961
2:126147875	2	126147875	0.000796905
7:437666439	7	437666439	0.000796648
5:469087420	5	469087420	0.000796635
7:609558546	7	609558546	0.000796551
4:453282275	4	453282275	0.000796369
3:143016800	3	143016800	0.000796001
7:573264318	7	573264318	0.000795328
3:580214485	3	580214485	0.00079506
1:80079562	1	80079562	0.000794715
2:624395723	2	624395723	0.000793793
2:584204679	2	584204679	0.000793488
6:139824427	6	139824427	0.000792051
1:344045511	1	344045511	0.000791521
2:126584311	2	126584311	0.000791393
2:239501347	2	239501347	0.000790622
6:112739985	6	112739985	0.000790083
5:2329642	5	2329642	0.000789966
5:333092597	5	333092597	0.000789825
6:473963782	6	473963782	0.000789656
6:83612240	6	83612240	0.00078922
3:540947559	3	540947559	0.000789177
3:124746200	3	124746200	0.000789048
4:604848667	4	604848667	0.000788566
6:402241125	6	402241125	0.000787766
5:500572111	5	500572111	0.000787036
3:45143699	3	45143699	0.000787018
4:297557205	4	297557205	0.000786673
3:611626816	3	611626816	0.000786602
7:516547900	7	516547900	0.000786326
7:267360763	7	267360763	0.000785583
5:553481781	5	553481781	0.00078499
2:639546145	2	639546145	0.000784478
3:63644685	3	63644685	0.000784292
3:465625789	3	465625789	0.000784224
3:530705480	3	530705480	0.000783806
2:342494469	2	342494469	0.00078373
5:544187415	5	544187415	0.000783241
7:492883674	7	492883674	0.000782347
7:571133543	7	571133543	0.000782322
1:406271162	1	406271162	0.000780717
7:562501914	7	562501914	0.000780699
7:564513447	7	564513447	0.000777098
2:667249776	2	667249776	0.000775618
4:293178989	4	293178989	0.000775497
4:440101105	4	440101105	0.000774944
3:162519142	3	162519142	0.000774673
2:583008057	2	583008057	0.000774617
7:520681821	7	520681821	0.00077432
5:361565916	5	361565916	0.000773785
3:594388625	3	594388625	0.000773668
7:390502020	7	390502020	0.000773575
2:169761397	2	169761397	0.000773517
4:453105365	4	453105365	0.000773332
5:330475925	5	330475925	0.000772738
7:561832825	7	561832825	0.0007717
2:593260142	2	593260142	0.000771084
2:102201776	2	102201776	0.000770182
2:542818901	2	542818901	0.000769705
2:551900727	2	551900727	0.000769274
3:188093830	3	188093830	0.000769034
5:60979844	5	60979844	0.00076886
2:536642596	2	536642596	0.00076857
7:2949014	7	2949014	0.000767525
3:523218169	3	523218169	0.000767386
3:514042209	3	514042209	0.00076728
5:598989480	5	598989480	0.000767169
2:640498724	2	640498724	0.000767073
5:329751837	5	329751837	0.000766804
7:439553088	7	439553088	0.000766575
7:156373757	7	156373757	0.000765947
3:510450339	3	510450339	0.00076583
5:60340912	5	60340912	0.000765185
6:531573482	6	531573482	0.000764267
2:635686589	2	635686589	0.00076406
7:485225185	7	485225185	0.000763618
2:631323011	2	631323011	0.000763231
5:65405557	5	65405557	0.000763179
1:328134882	1	328134882	0.000763013
6:169561431	6	169561431	0.000762887
5:412263239	5	412263239	0.000762555
7:524553574	7	524553574	0.000761836
5:150006933	5	150006933	0.000761591
6:329770489	6	329770489	0.000761276
7:438326878	7	438326878	0.000760866
1:369817100	1	369817100	0.000760819
1:340015057	1	340015057	0.000760201
2:524800859	2	524800859	0.000759709
5:397177810	5	397177810	0.000758398
2:37576036	2	37576036	0.000757865
2:611404500	2	611404500	0.000757467
2:527415414	2	527415414	0.000757163
7:113668506	7	113668506	0.000756806
7:539828462	7	539828462	0.000756346
3:464003279	3	464003279	0.000755998
1:489772242	1	489772242	0.00075545
2:588688268	2	588688268	0.000755329
3:545928020	3	545928020	0.000755121
3:41472480	3	41472480	0.000755047
6:258364917	6	258364917	0.000754837
2:132677661	2	132677661	0.000754607
2:549007956	2	549007956	0.000753608
4:71834503	4	71834503	0.000753589
6:301157788	6	301157788	0.000752909
3:187464378	3	187464378	0.000752485
2:93518837	2	93518837	0.000751435
7:603422101	7	603422101	0.000751097
5:525012658	5	525012658	0.000750629
5:546232039	5	546232039	0.000749199
4:444054452	4	444054452	0.000748664
1:28266630	1	28266630	0.000748488
6:66057916	6	66057916	0.000748433
3:203194591	3	203194591	0.000748099
1:111393592	1	111393592	0.00074692
6:475448417	6	475448417	0.000746785
2:91853783	2	91853783	0.000746084
3:94683586	3	94683586	0.000745759
4:405440394	4	405440394	0.000745309
6:308623458	6	308623458	0.00074401
1:501220811	1	501220811	0.000743779
1:483619762	1	483619762	0.000743748
2:554845323	2	554845323	0.000743352
2:100540475	2	100540475	0.00074319
7:174000730	7	174000730	0.000742468
7:261689657	7	261689657	0.000742047
1:56039699	1	56039699	0.000741929
5:400495265	5	400495265	0.000741415
3:598821335	3	598821335	0.000740554
6:186604494	6	186604494	0.0007405
7:515679126	7	515679126	0.000740496
4:511583017	4	511583017	0.000740058
4:420326653	4	420326653	0.000739736
3:305312654	3	305312654	0.00073913
4:459302882	4	459302882	0.000738907
5:450280021	5	450280021	0.000738518
4:417490854	4	417490854	0.000737963
6:356944263	6	356944263	0.00073787
6:190468865	6	190468865	0.000737675
2:32032054	2	32032054	0.000737537
4:142521996	4	142521996	0.00073751
1:410214785	1	410214785	0.000737374
1:506034602	1	506034602	0.000737369
4:86388421	4	86388421	0.000737147
7:590260525	7	590260525	0.000735973
6:159929893	6	159929893	0.000735258
4:21181499	4	21181499	0.000735219
3:26002465	3	26002465	0.000735041
3:64689478	3	64689478	0.00073412
2:18997885	2	18997885	0.000733774
1:429309125	1	429309125	0.00073283
1:246863244	1	246863244	0.00073241
2:581689517	2	581689517	0.000732097
5:22959646	5	22959646	0.000732071
6:168929955	6	168929955	0.00073145
3:513702038	3	513702038	0.000731365
4:612054316	4	612054316	0.000730774
5:215939253	5	215939253	0.00073055
6:541772881	6	541772881	0.000730202
2:662727358	2	662727358	0.000730153
7:55198910	7	55198910	0.000729751
5:450319615	5	450319615	0.00072958
3:514041905	3	514041905	0.000728952
7:409116457	7	409116457	0.000728676
6:470052459	6	470052459	0.00072811
4:431540930	4	431540930	0.000727719
4:594571972	4	594571972	0.000726836
2:35868792	2	35868792	0.000724792
2:154151829	2	154151829	0.000724436
4:71504260	4	71504260	0.000723798
1:252709183	1	252709183	0.000723735
2:646451612	2	646451612	0.000723715
6:426003395	6	426003395	0.000723673
7:512560485	7	512560485	0.000723192
1:482152726	1	482152726	0.000722625
4:455294560	4	455294560	0.000722603
6:480362267	6	480362267	0.000721887
2:601667420	2	601667420	0.000721114
4:293552348	4	293552348	0.000720907
3:514989131	3	514989131	0.000720405
7:18177930	7	18177930	0.000720369
7:509562628	7	509562628	0.000719874
6:58751972	6	58751972	0.000719738
3:422509472	3	422509472	0.000719714
1:429390140	1	429390140	0.000719601
6:219817172	6	219817172	0.000719418
5:403909056	5	403909056	0.000719369
7:15703837	7	15703837	0.000719063
4:389961917	4	389961917	0.000718934
5:217308421	5	217308421	0.000717625
5:422793495	5	422793495	0.000717508
7:134928953	7	134928953	0.000717503
7:438453668	7	438453668	0.000714864
1:128797839	1	128797839	0.000714514
3:593419735	3	593419735	0.000714046
4:491702552	4	491702552	0.000713892
4:30432278	4	30432278	0.000713765
1:191315113	1	191315113	0.000713579
2:96173335	2	96173335	0.000713378
4:612883373	4	612883373	0.000713312
7:79306742	7	79306742	0.000713094
6:78187200	6	78187200	0.00071281
4:520871492	4	520871492	0.000712673
6:471148735	6	471148735	0.000711861
5:499338598	5	499338598	0.000711657
2:549313285	2	549313285	0.000710603
2:292568367	2	292568367	0.00071056
5:400126557	5	400126557	0.000710098
2:602140783	2	602140783	0.000709098
2:549322349	2	549322349	0.000708981
4:452642582	4	452642582	0.000708056
3:190121443	3	190121443	0.000708024
2:190133754	2	190133754	0.000707466
6:561654625	6	561654625	0.000705854
2:299919008	2	299919008	0.000705592
3:582706727	3	582706727	0.000705534
7:465300757	7	465300757	0.00070464
2:584212551	2	584212551	0.000704468
3:194383236	3	194383236	0.000704275
2:553176506	2	553176506	0.000703135
5:543604613	5	543604613	0.000702378
2:346953800	2	346953800	0.000702233
1:7248817	1	7248817	0.000702006
6:212170718	6	212170718	0.000701376
2:567787046	2	567787046	0.000700816
3:144318094	3	144318094	0.000700706
4:90277231	4	90277231	0.000699476
2:83285751	2	83285751	0.000699262
3:213452451	3	213452451	0.000699183
2:575589292	2	575589292	0.000699012
5:10226693	5	10226693	0.000698243
5:426216891	5	426216891	0.000698193
3:511695197	3	511695197	0.000698043
5:59252141	5	59252141	0.000697665
4:317274950	4	317274950	0.000697233
5:326570613	5	326570613	0.000697066
5:326219293	5	326219293	0.000696174
6:117436796	6	117436796	0.000695807
3:159872848	3	159872848	0.000695269
4:29035018	4	29035018	0.000694963
5:55199860	5	55199860	0.000694564
3:481548457	3	481548457	0.000694217
4:90277190	4	90277190	0.000694192
6:569546926	6	569546926	0.000694035
2:645772791	2	645772791	0.00069363
7:82876827	7	82876827	0.000693441
2:581996835	2	581996835	0.000693435
2:216891444	2	216891444	0.000693412
2:57703262	2	57703262	0.000693395
2:62780876	2	62780876	0.000693024
7:144681849	7	144681849	0.000692994
4:449021216	4	449021216	0.000692994
5:71797359	5	71797359	0.000692771
6:420463913	6	420463913	0.000692211
6:544470236	6	544470236	0.0006919
4:459302608	4	459302608	0.000691116
3:141697289	3	141697289	0.000690867
6:491801236	6	491801236	0.000690724
2:375371536	2	375371536	0.000688724
7:8260659	7	8260659	0.000688428
2:216849098	2	216849098	0.000687907
5:381215202	5	381215202	0.000687715
3:40650954	3	40650954	0.000686661
7:593987291	7	593987291	0.000685628
5:329653214	5	329653214	0.000684641
1:181583447	1	181583447	0.000684468
6:366135820	6	366135820	0.000684036
7:36902572	7	36902572	0.000684035
1:55719082	1	55719082	0.000683782
2:550906814	2	550906814	0.0006836
7:596180358	7	596180358	0.00068344
4:62512482	4	62512482	0.000683328
2:223068810	2	223068810	0.000683242
2:35008191	2	35008191	0.000683235
5:274717073	5	274717073	0.00068323
5:405868479	5	405868479	0.000682683
5:78414528	5	78414528	0.000681115
5:393626636	5	393626636	0.00068075
6:223708523	6	223708523	0.00068
6:19039684	6	19039684	0.000679504
1:428555107	1	428555107	0.000679292
6:89959037	6	89959037	0.000679105
7:438955322	7	438955322	0.000679078
1:401688543	1	401688543	0.000678137
4:426393410	4	426393410	0.000678135
4:488390133	4	488390133	0.00067767
5:167998148	5	167998148	0.000677596
2:645167191	2	645167191	0.000677553
4:276587742	4	276587742	0.000676843
6:121618794	6	121618794	0.000676359
2:469995819	2	469995819	0.000675869
4:418285446	4	418285446	0.00067539
6:343399112	6	343399112	0.000675371
2:640068327	2	640068327	0.000675318
6:360275268	6	360275268	0.000675236
4:452458033	4	452458033	0.000675189
6:118231141	6	118231141	0.000674742
7:390447154	7	390447154	0.000674249
3:499989483	3	499989483	0.000673458
2:83744445	2	83744445	0.00067331
5:493411700	5	493411700	0.000673102
5:199749762	5	199749762	0.000673083
4:55962461	4	55962461	0.000672782
5:599000899	5	599000899	0.000672427
2:258298435	2	258298435	0.000672301
6:398504165	6	398504165	0.000672193
7:440402980	7	440402980	0.000671958
4:528188105	4	528188105	0.000671397
4:73757118	4	73757118	0.00067014
3:111167469	3	111167469	0.00066991
5:210736815	5	210736815	0.000669835
7:350718927	7	350718927	0.000669819
2:572481940	2	572481940	0.000669584
2:584834162	2	584834162	0.000669584
3:153133754	3	153133754	0.000669479
1:2741802	1	2741802	0.000669188
7:591924970	7	591924970	0.000669097
2:542883735	2	542883735	0.000668712
4:81524241	4	81524241	0.000668586
6:543527842	6	543527842	0.000667598
4:17926115	4	17926115	0.000667387
3:44834333	3	44834333	0.000667177
3:41287875	3	41287875	0.00066652
4:415903194	4	415903194	0.000666061
1:362760853	1	362760853	0.00066604
6:182238653	6	182238653	0.000664955
4:90277224	4	90277224	0.000664887
4:510240791	4	510240791	0.000664773
6:34500531	6	34500531	0.00066477
3:177962823	3	177962823	0.00066442
5:10200653	5	10200653	0.000664182
4:528739503	4	528739503	0.000663172
2:122424542	2	122424542	0.000662662
6:110441843	6	110441843	0.000662584
2:645829123	2	645829123	0.000662524
5:76003010	5	76003010	0.000662489
4:448561451	4	448561451	0.000662029
6:357611210	6	357611210	0.000661634
2:63830661	2	63830661	0.000660947
1:180712504	1	180712504	0.000660773
4:614993075	4	614993075	0.00066053
3:40706578	3	40706578	0.000659701
2:34477862	2	34477862	0.000659088
2:580012856	2	580012856	0.000658023
7:155579786	7	155579786	0.000657534
6:40437574	6	40437574	0.000657345
5:367926017	5	367926017	0.000657341
5:254402461	5	254402461	0.000656844
4:452801408	4	452801408	0.000656801
3:40932778	3	40932778	0.000655953
6:355886049	6	355886049	0.000655063
3:219182863	3	219182863	0.000654595
6:453161084	6	453161084	0.000654253
2:174463519	2	174463519	0.000653846
2:199276225	2	199276225	0.000653669
2:559515539	2	559515539	0.000653473
6:48006602	6	48006602	0.000652892
7:390457347	7	390457347	0.000652562
4:546162361	4	546162361	0.000652562
7:332489358	7	332489358	0.000652083
1:402624054	1	402624054	0.000651575
2:583978167	2	583978167	0.000651038
3:157012454	3	157012454	0.00065084
7:526541630	7	526541630	0.000650483
7:516166161	7	516166161	0.000650218
4:284594034	4	284594034	0.000649164
2:548404350	2	548404350	0.000649164
3:174228189	3	174228189	0.000648941
6:350443907	6	350443907	0.000647592
4:546928314	4	546928314	0.000645725
3:523644640	3	523644640	0.00064567
1:352977949	1	352977949	0.000645068
2:581640333	2	581640333	0.000645011
4:422036250	4	422036250	0.000645011
7:364999504	7	364999504	0.00064497
7:321881731	7	321881731	0.000644416
1:505953413	1	505953413	0.000644297
3:530260309	3	530260309	0.000644297
3:36786214	3	36786214	0.000644059
6:485648164	6	485648164	0.000643797
3:441350948	3	441350948	0.000643758
4:582323555	4	582323555	0.000643226
5:550281730	5	550281730	0.000643008
6:301624469	6	301624469	0.000642707
2:666809242	2	666809242	0.000642311
3:187295073	3	187295073	0.00064211
2:553175700	2	553175700	0.000641849
6:415298605	6	415298605	0.000641697
3:191212320	3	191212320	0.000640226
7:516289946	7	516289946	0.00063985
4:149830620	4	149830620	0.000639406
4:581549573	4	581549573	0.00063913
6:71247905	6	71247905	0.000639022
6:22573139	6	22573139	0.000637536
7:596390300	7	596390300	0.000636469
6:189850665	6	189850665	0.00063622
4:326244995	4	326244995	0.000636038
2:266459882	2	266459882	0.000635764
7:186631518	7	186631518	0.000635309
4:437903531	4	437903531	0.000634621
7:442339379	7	442339379	0.000634098
2:572285026	2	572285026	0.000634033
2:210106826	2	210106826	0.00063403
2:137312732	2	137312732	0.000633357
7:157840991	7	157840991	0.000633203
4:177623360	4	177623360	0.000633189
2:62324893	2	62324893	0.000632939
6:553895183	6	553895183	0.00063274
1:496208356	1	496208356	0.000632406
3:524368833	3	524368833	0.000631753
6:432096352	6	432096352	0.000631295
3:161536313	3	161536313	0.000631284
7:577528455	7	577528455	0.000631113
2:606732889	2	606732889	0.000630928
3:463433414	3	463433414	0.000630698
4:460670100	4	460670100	0.000630508
2:505448481	2	505448481	0.000630466
6:461051251	6	461051251	0.000629528
4:195546482	4	195546482	0.000629411
2:573338575	2	573338575	0.000629231
1:91301877	1	91301877	0.000628997
6:410420823	6	410420823	0.000628
2:642965967	2	642965967	0.000627737
2:564737971	2	564737971	0.000627406
2:330389098	2	330389098	0.000626395
2:602064823	2	602064823	0.000626235
6:349794420	6	349794420	0.000625804
7:522168100	7	522168100	0.000625742
2:88740242	2	88740242	0.000625312
2:90252892	2	90252892	0.000625296
7:67033524	7	67033524	0.000625113
2:127950767	2	127950767	0.000624939
4:295880935	4	295880935	0.000624845
3:24725115	3	24725115	0.000624841
7:231051999	7	231051999	0.000624824
2:135657267	2	135657267	0.000624763
7:479471697	7	479471697	0.000624715
7:16330786	7	16330786	0.000624284
2:63730765	2	63730765	0.00062418
3:280100476	3	280100476	0.000624178
4:61870977	4	61870977	0.000624128
3:63503083	3	63503083	0.000623905
2:224490495	2	224490495	0.000623484
2:154596861	2	154596861	0.000623184
4:23843235	4	23843235	0.000623137
1:505363378	1	505363378	0.000622565
2:177708016	2	177708016	0.000622403
4:453192949	4	453192949	0.000622381
2:619349796	2	619349796	0.000622079
2:133878879	2	133878879	0.000621904
7:18177944	7	18177944	0.000621581
2:396553662	2	396553662	0.000621167
7:511882612	7	511882612	0.000620672
1:323113077	1	323113077	0.00062008
2:403792526	2	403792526	0.000619903
3:181451247	3	181451247	0.000619538
5:198828755	5	198828755	0.000619354
5:358927439	5	358927439	0.000619295
4:448620871	4	448620871	0.000618789
5:559335629	5	559335629	0.000618384
5:424633684	5	424633684	0.000617348
3:499312462	3	499312462	0.000616988
7:1099916	7	1099916	0.000616988
1:499912852	1	499912852	0.000616575
3:10894487	3	10894487	0.000616348
3:291217519	3	291217519	0.000615817
5:327669559	5	327669559	0.000614944
6:169013762	6	169013762	0.000614703
3:404337158	3	404337158	0.000614641
6:24241482	6	24241482	0.000614524
3:152465888	3	152465888	0.000614271
6:346742283	6	346742283	0.000614062
7:154213532	7	154213532	0.000613997
2:581056790	2	581056790	0.000613836
3:260061876	3	260061876	0.000613061
6:8869829	6	8869829	0.000612719
3:520999179	3	520999179	0.000612692
2:83313804	2	83313804	0.000612456
7:480321443	7	480321443	0.00061239
4:599649952	4	599649952	0.000611113
7:457837650	7	457837650	0.000610687
4:352256825	4	352256825	0.000610362
5:394490456	5	394490456	0.000610324
2:178836175	2	178836175	0.000610237
7:558315485	7	558315485	0.000610203
3:519004629	3	519004629	0.000609932
3:143097739	3	143097739	0.00060975
1:336532191	1	336532191	0.000609656
2:83282660	2	83282660	0.000609462
2:318400539	2	318400539	0.000609381
6:95200221	6	95200221	0.000608809
3:157014871	3	157014871	0.000608708
6:367263730	6	367263730	0.00060804
6:32231534	6	32231534	0.00060794
2:580914776	2	580914776	0.000607714
6:405808409	6	405808409	0.000607588
5:460133357	5	460133357	0.000607537
3:355205239	3	355205239	0.000606749
7:445443608	7	445443608	0.000605789
2:167734562	2	167734562	0.000605359
7:444182808	7	444182808	0.000604424
4:12909100	4	12909100	0.000604228
3:523421968	3	523421968	0.000604038
1:55937011	1	55937011	0.000603432
3:386769683	3	386769683	0.000602856
3:558168676	3	558168676	0.000602397
2:207915158	2	207915158	0.000602305
2:552424991	2	552424991	0.000602132
2:383131949	2	383131949	0.000601789
7:43631997	7	43631997	0.000601765
5:416682063	5	416682063	0.000601384
2:454430935	2	454430935	0.00060088
6:224402111	6	224402111	0.000600821
2:436538079	2	436538079	0.000600523
3:96401020	3	96401020	0.000600499
6:153612363	6	153612363	0.000599551
2:564244297	2	564244297	0.000599461
2:610954753	2	610954753	0.000599314
4:459293382	4	459293382	0.000599259
7:516469877	7	516469877	0.000599136
6:305585323	6	305585323	0.000599131
6:16503812	6	16503812	0.000599072
4:25884914	4	25884914	0.00059896
7:510694920	7	510694920	0.000598863
6:404302488	6	404302488	0.000598373
2:672772001	2	672772001	0.000597967
5:11020154	5	11020154	0.000597676
1:12878299	1	12878299	0.000596502
2:580900249	2	580900249	0.000596174
5:157997200	5	157997200	0.000596063
4:601563090	4	601563090	0.000595608
7:391762329	7	391762329	0.000595433
4:425342625	4	425342625	0.000594105
4:266056061	4	266056061	0.000593702
5:99723093	5	99723093	0.000592914
2:237418695	2	237418695	0.000590114
5:17443508	5	17443508	0.00058993
6:427975866	6	427975866	0.000589801
5:94709332	5	94709332	0.000589281
6:545755287	6	545755287	0.000588856
3:422509536	3	422509536	0.000588078
3:62500522	3	62500522	0.000588011
4:418629136	4	418629136	0.000587738
1:456685030	1	456685030	0.000587465
7:114429429	7	114429429	0.000586785
5:333355091	5	333355091	0.000586283
4:426395068	4	426395068	0.000586274
2:57058358	2	57058358	0.000585585
3:506865805	3	506865805	0.000585011
2:661012184	2	661012184	0.00058498
5:476643917	5	476643917	0.00058485
3:20988361	3	20988361	0.000583829
5:60027827	5	60027827	0.000583463
1:352631995	1	352631995	0.000583155
5:246882570	5	246882570	0.000583067
2:575942885	2	575942885	0.000582781
1:467058690	1	467058690	0.000582411
4:426878297	4	426878297	0.00058155
3:519018631	3	519018631	0.000581529
6:20883739	6	20883739	0.000581109
2:70095271	2	70095271	0.000580121
7:381422769	7	381422769	0.000580063
1:507465337	1	507465337	0.000578982
2:645167413	2	645167413	0.000578916
6:428006377	6	428006377	0.000578373
7:442031969	7	442031969	0.000577481
4:423778151	4	423778151	0.000577455
6:457686003	6	457686003	0.000577311
7:187360220	7	187360220	0.000574707
7:608274602	7	608274602	0.000574237
6:352325552	6	352325552	0.000572724
7:245524949	7	245524949	0.00057214
7:602494958	7	602494958	0.00057149
7:147594096	7	147594096	0.000571323
3:343246565	3	343246565	0.000567796
3:522743809	3	522743809	0.000567484
2:348512299	2	348512299	0.000566987
2:168590896	2	168590896	0.000566293
2:422854019	2	422854019	0.00056597
3:497915947	3	497915947	0.000565899
3:18404746	3	18404746	0.00056541
7:107223540	7	107223540	0.000565057
7:18182817	7	18182817	0.000564913
3:579341018	3	579341018	0.00056456
7:280796825	7	280796825	0.000563864
1:461978390	1	461978390	0.000563816
7:280836803	7	280836803	0.000563784
2:109805252	2	109805252	0.000562206
7:439758960	7	439758960	0.000562038
5:511758196	5	511758196	0.000561714
5:152812533	5	152812533	0.000561654
2:302498992	2	302498992	0.000561338
2:581628302	2	581628302	0.000560407
4:77524128	4	77524128	0.000560367
7:254794573	7	254794573	0.000560151
6:246646054	6	246646054	0.000560133
1:88468988	1	88468988	0.000559348
1:12767066	1	12767066	0.000558572
2:266077336	2	266077336	0.00055848
5:501192631	5	501192631	0.000557336
6:359370391	6	359370391	0.000557081
2:328949431	2	328949431	0.000556695
6:227427008	6	227427008	0.000556482
3:148097847	3	148097847	0.000556381
2:81662625	2	81662625	0.000556024
7:65346561	7	65346561	0.000555875
5:398526079	5	398526079	0.000555736
3:494369576	3	494369576	0.000554166
7:538281616	7	538281616	0.000553881
6:412135117	6	412135117	0.000552827
6:100410404	6	100410404	0.000552782
2:555901143	2	555901143	0.000552546
3:215080593	3	215080593	0.000552364
3:40712177	3	40712177	0.000552152
3:519767474	3	519767474	0.000551803
5:383132604	5	383132604	0.000551327
7:390754537	7	390754537	0.000551092
7:474303964	7	474303964	0.000549944
7:59967981	7	59967981	0.000549831
2:666241041	2	666241041	0.000549509
3:209471959	3	209471959	0.000548246
6:184751214	6	184751214	0.00054824
2:480420022	2	480420022	0.000548203
4:416413309	4	416413309	0.000547306
7:542387658	7	542387658	0.00054719
7:280958073	7	280958073	0.000547153
2:389834001	2	389834001	0.000547049
5:273375504	5	273375504	0.000546991
3:535237996	3	535237996	0.000546445
7:519079463	7	519079463	0.000545134
7:152508144	7	152508144	0.000545118
7:611493980	7	611493980	0.000544912
2:498276127	2	498276127	0.000544601
3:40709571	3	40709571	0.000543535
2:601630847	2	601630847	0.000543028
7:611635170	7	611635170	0.000542978
5:210220678	5	210220678	0.000542918
5:437055146	5	437055146	0.000542654
2:91889913	2	91889913	0.000542563
7:216749983	7	216749983	0.000541653
7:147601607	7	147601607	0.000541559
2:212699138	2	212699138	0.000540326
1:359947633	1	359947633	0.000540114
7:610999124	7	610999124	0.000539836
3:331532771	3	331532771	0.000539672
5:366350352	5	366350352	0.000538476
5:455212701	5	455212701	0.000538336
1:253951127	1	253951127	0.000537976
[truncated: 5,589 more rows]

## Sheet: S4_GWAS_XGB
SNP	Chr	ChrPos	SNP Effect (SUM)
2:578589636	2	578589636	1.06561
2:584076642	2	584076642	0.789332
1:362754943	1	362754943	0.646925
2:578590238	2	578590238	0.493238
1:361479560	1	361479560	0.414098
2:576856248	2	576856248	0.3705
4:16502243	4	16502243	0.289099
2:568114757	2	568114757	0.271805
2:581618729	2	581618729	0.158628
1:46712607	1	46712607	0.15365
2:583795678	2	583795678	0.149742
4:16540838	4	16540838	0.147517
2:578706390	2	578706390	0.146732
2:94675541	2	94675541	0.146716
6:543727309	6	543727309	0.145709
2:578722270	2	578722270	0.140929
2:589355886	2	589355886	0.140095
2:580837932	2	580837932	0.121587
2:580720461	2	580720461	0.121107
3:514559119	3	514559119	0.117418
2:583811156	2	583811156	0.114452
2:62324847	2	62324847	0.109762
3:41472382	3	41472382	0.106212
2:578645649	2	578645649	0.105672
1:49450347	1	49450347	0.0989362
2:596182272	2	596182272	0.0949278
6:83758069	6	83758069	0.0886871
5:22664531	5	22664531	0.0863386
2:580912398	2	580912398	0.0842043
5:250426093	5	250426093	0.0806272
1:55162584	1	55162584	0.0766695
6:126570595	6	126570595	0.074067
2:581265817	2	581265817	0.0715707
1:362168891	1	362168891	0.0673188
5:402832777	5	402832777	0.0655384
1:2209547	1	2209547	0.0652397
6:355885913	6	355885913	0.0618677
5:10295529	5	10295529	0.0605902
1:57073995	1	57073995	0.0598861
4:16334636	4	16334636	0.0596505
4:16541008	4	16541008	0.0585038
2:581624740	2	581624740	0.0581908
2:573022623	2	573022623	0.0522796
6:356944263	6	356944263	0.0516866
1:557686	1	557686	0.0493313
2:580089412	2	580089412	0.0476727
3:611626783	3	611626783	0.0463791
2:91410600	2	91410600	0.045927
1:23621083	1	23621083	0.0450202
1:506298492	1	506298492	0.0424083
1:175805	1	175805	0.0418818
6:487176459	6	487176459	0.0408491
1:22617799	1	22617799	0.0396144
2:636541250	2	636541250	0.0395034
1:361683582	1	361683582	0.0387861
1:2029678	1	2029678	0.0382748
2:60366997	2	60366997	0.0363776
6:350453929	6	350453929	0.0337634
1:361586387	1	361586387	0.0334583
2:100473515	2	100473515	0.0330088
4:227515358	4	227515358	0.0320829
1:434834212	1	434834212	0.0314335
1:4809689	1	4809689	0.0311541
1:519038858	1	519038858	0.0310196
6:469652436	6	469652436	0.0303779
6:361291215	6	361291215	0.0303089
1:145479	1	145479	0.0290847
6:366692394	6	366692394	0.0284887
1:46602608	1	46602608	0.0279654
4:13899720	4	13899720	0.0278264
6:368372450	6	368372450	0.0275938
2:582367688	2	582367688	0.0260665
2:542686515	2	542686515	0.0252684
1:2184936	1	2184936	0.0252125
1:744704	1	744704	0.0249186
1:159085110	1	159085110	0.0229774
2:582743670	2	582743670	0.0225403
1:2200495	1	2200495	0.0220431
6:352337660	6	352337660	0.0220173
1:1958375	1	1958375	0.0216197
3:590593753	3	590593753	0.0213903
1:234771408	1	234771408	0.0211985
1:68828553	1	68828553	0.0211737
1:143526	1	143526	0.0210145
2:577520081	2	577520081	0.0207331
6:69562156	6	69562156	0.0202524
1:2184763	1	2184763	0.019645
1:18521827	1	18521827	0.0189791
2:638872287	2	638872287	0.0189366
1:158593	1	158593	0.01792
1:152838	1	152838	0.0168564
1:27868955	1	27868955	0.0165566
1:153062	1	153062	0.0153062
1:5843229	1	5843229	0.0149369
1:611281	1	611281	0.0146964
1:9686832	1	9686832	0.0142977
1:393196102	1	393196102	0.0142332
2:43482542	2	43482542	0.0139569
2:577574267	2	577574267	0.0135033
1:28702148	1	28702148	0.0129221
2:637172314	2	637172314	0.0126747
1:6366340	1	6366340	0.0118642
1:4651183	1	4651183	0.011683
1:527176	1	527176	0.0115087
1:12797782	1	12797782	0.0115048
1:161024	1	161024	0.0113169
1:1437724	1	1437724	0.0110452
1:158521	1	158521	0.0110443
7:601603364	7	601603364	0.0109388
4:304658117	4	304658117	0.0108254
5:390829563	5	390829563	0.0107421
1:1462613	1	1462613	0.0106693
1:599569	1	599569	0.0105789
1:7840141	1	7840141	0.0102501
1:2550412	1	2550412	0.00985771
1:152843	1	152843	0.00980813
1:1831602	1	1831602	0.00956677
2:525826807	2	525826807	0.00944564
1:1958391	1	1958391	0.00941411
1:153034	1	153034	0.00903678
1:1331736	1	1331736	0.00892371
3:504671898	3	504671898	0.00838631
1:17661386	1	17661386	0.00820169
3:575682632	3	575682632	0.00772579
2:89314992	2	89314992	0.00768155
1:11774547	1	11774547	0.00766729
2:580017629	2	580017629	0.00717219
1:152891	1	152891	0.00702112
2:573022725	2	573022725	0.00681527
2:579929252	2	579929252	0.00645564
1:36746952	1	36746952	0.0064147
1:282251	1	282251	0.00639851
2:580911918	2	580911918	0.00621112
1:930372	1	930372	0.00600356
1:551895	1	551895	0.00595734
6:412728634	6	412728634	0.00579885
5:20813823	5	20813823	0.00556213
1:22890463	1	22890463	0.00555456
1:8385826	1	8385826	0.00551304
1:252580326	1	252580326	0.00542431
1:402052141	1	402052141	0.00530715
6:545019818	6	545019818	0.00504567
1:487973367	1	487973367	0.00487305
4:16540933	4	16540933	0.00481437
5:172159933	5	172159933	0.00480358
1:29567009	1	29567009	0.00463519
1:176033	1	176033	0.00456327
2:584197511	2	584197511	0.00433115
1:431371423	1	431371423	0.00417135
2:62298396	2	62298396	0.00406025
6:359060956	6	359060956	0.00405409
7:537979029	7	537979029	0.00378852
1:5026190	1	5026190	0.00365782
7:291912854	7	291912854	0.00357407
5:23115721	5	23115721	0.00321257
2:583694726	2	583694726	0.00298993
1:527026	1	527026	0.00284144
2:576856255	2	576856255	0.00279327
1:361679789	1	361679789	0.00277561
5:295901541	5	295901541	0.00277091
1:1458507	1	1458507	0.00262335
1:1504786	1	1504786	0.00260246
2:578203367	2	578203367	0.00236564
1:145094	1	145094	0.002358
1:132564	1	132564	0.00234549
1:146733	1	146733	0.00234299
1:175806	1	175806	0.00230487
1:8396818	1	8396818	0.00230198
3:7828851	3	7828851	0.00229124
1:395906279	1	395906279	0.00226315
5:444402294	5	444402294	0.00223696
1:153022	1	153022	0.00216174
6:208478241	6	208478241	0.00214157
1:503763230	1	503763230	0.00212222
2:98612675	2	98612675	0.00201475
2:355801800	2	355801800	0.0020033
1:2200309	1	2200309	0.00195293
2:97491390	2	97491390	0.00176312
1:69392408	1	69392408	0.00174641
2:578551032	2	578551032	0.00170571
4:486425183	4	486425183	0.00168965
2:583857583	2	583857583	0.00164904
2:579040039	2	579040039	0.00160447
1:8409527	1	8409527	0.00159809
1:467280883	1	467280883	0.00156912
1:1572991	1	1572991	0.00156615
2:580535369	2	580535369	0.00151497
1:7848719	1	7848719	0.00142614
1:260057181	1	260057181	0.00141492
1:146976	1	146976	0.00140824
7:48052548	7	48052548	0.00139354
6:115312142	6	115312142	0.00129585
2:93332305	2	93332305	0.00129269
5:389725334	5	389725334	0.00127803
1:143562	1	143562	0.00127376
4:498987217	4	498987217	0.00126239
1:8409564	1	8409564	0.00125797
2:577666046	2	577666046	0.00120058
6:69571690	6	69571690	0.00117336
5:381300386	5	381300386	0.00114913
2:239403889	2	239403889	0.00113625
4:453105361	4	453105361	0.00111904
1:179108633	1	179108633	0.001111
2:583783660	2	583783660	0.0010834
2:83962818	2	83962818	0.00104224
3:591671939	3	591671939	0.00101722
1:2208864	1	2208864	0.00100181
5:23703796	5	23703796	0.000999754
2:643816424	2	643816424	0.000991364
6:94311907	6	94311907	0.000964977
2:257835392	2	257835392	0.000954406
2:580900232	2	580900232	0.000947073
1:199797636	1	199797636	0.000919313
2:583812597	2	583812597	0.00091658
4:479122741	4	479122741	0.00090632
1:2213763	1	2213763	0.000898044
2:635172453	2	635172453	0.000826129
3:514222418	3	514222418	0.000808631
5:445356584	5	445356584	0.000800516
3:291217519	3	291217519	0.000792981
1:9686276	1	9686276	0.000776587
1:2184894	1	2184894	0.000767226
3:295364782	3	295364782	0.00076147
2:215914263	2	215914263	0.000757698
1:58934183	1	58934183	0.000749887
1:483623728	1	483623728	0.000736614
1:18678006	1	18678006	0.000734773
2:320640555	2	320640555	0.000712719
1:36740988	1	36740988	0.000694097
1:348889940	1	348889940	0.000692777
4:444686231	4	444686231	0.000692081
2:578725872	2	578725872	0.000667582
1:159194	1	159194	0.000599063
5:447004225	5	447004225	0.000581952
5:390192471	5	390192471	0.000576135
4:586488116	4	586488116	0.000570385
2:171512781	2	171512781	0.000568161
1:311102941	1	311102941	0.000539507
1:361480889	1	361480889	0.000528746
7:436581268	7	436581268	0.00052721
1:29189718	1	29189718	0.000522101
1:152938	1	152938	0.000517452
2:63356769	2	63356769	0.000514941
1:1458408	1	1458408	0.000507334
4:71228435	4	71228435	0.00050542
6:69217673	6	69217673	0.000477703
2:581945669	2	581945669	0.000464154
3:541190105	3	541190105	0.00046186
2:558571160	2	558571160	0.000458233
7:84628436	7	84628436	0.000457862
1:319322397	1	319322397	0.000451519
5:59252141	5	59252141	0.000449179
5:19696453	5	19696453	0.000447147
1:8400610	1	8400610	0.000445183
6:543500360	6	543500360	0.000414706
1:361586402	1	361586402	0.0004146
1:100965881	1	100965881	0.000413344
1:361434033	1	361434033	0.000411403
6:540934761	6	540934761	0.000385426
5:492004303	5	492004303	0.000384938
5:24967606	5	24967606	0.000382609
1:25252638	1	25252638	0.000378581
1:362905200	1	362905200	0.000374945
6:400662817	6	400662817	0.000356155
2:587607737	2	587607737	0.00035149
7:577335497	7	577335497	0.000346187
2:579034042	2	579034042	0.000341919
2:582682438	2	582682438	0.00033426
1:311055113	1	311055113	0.000324567
1:1829640	1	1829640	0.000322356
3:388196431	3	388196431	0.00032025
1:159171	1	159171	0.000313066
1:9157188	1	9157188	0.000312515
2:564762982	2	564762982	0.000309091
7:484020500	7	484020500	0.000303
1:29405157	1	29405157	0.000299806
5:502305795	5	502305795	0.000296144
5:129388853	5	129388853	0.000286922
3:476693866	3	476693866	0.000283878
1:406458328	1	406458328	0.000281342
2:563905227	2	563905227	0.000270318
1:454153510	1	454153510	0.000267908
1:6612057	1	6612057	0.000265843
1:366101573	1	366101573	0.000265
6:217763749	6	217763749	0.000261876
2:110569295	2	110569295	0.00025523
6:65524911	6	65524911	0.000254639
2:578298250	2	578298250	0.000253372
1:11759847	1	11759847	0.000250274
4:580377395	4	580377395	0.00024688
1:132562	1	132562	0.000244849
1:429164136	1	429164136	0.000243699
1:12755719	1	12755719	0.000240428
2:94148528	2	94148528	0.000239492
7:420741529	7	420741529	0.000233702
1:55393362	1	55393362	0.000224181
1:392144099	1	392144099	0.000221688
1:19297714	1	19297714	0.00022043
4:546929565	4	546929565	0.000219287
6:66671418	6	66671418	0.000217597
1:5492083	1	5492083	0.000214592
1:16783722	1	16783722	0.000213243
1:489591320	1	489591320	0.000210207
1:432541442	1	432541442	0.000209778
5:392202613	5	392202613	0.000208974
1:407142760	1	407142760	0.000208206
1:301872244	1	301872244	0.00020152
7:351647454	7	351647454	0.000199038
5:60285789	5	60285789	0.000194305
2:577667082	2	577667082	0.00019127
5:520051997	5	520051997	0.000187868
3:95814022	3	95814022	0.000185863
2:579007558	2	579007558	0.000185122
2:578276903	2	578276903	0.000183627
6:123141964	6	123141964	0.000181547
1:611730	1	611730	0.000181505
6:82933927	6	82933927	0.000180544
1:2206135	1	2206135	0.000179932
2:648800547	2	648800547	0.000175206
1:397647449	1	397647449	0.000172771
5:69776819	5	69776819	0.000169789
3:44834333	3	44834333	0.000167975
2:664823609	2	664823609	0.000164389
2:602235176	2	602235176	0.000163355
6:35520415	6	35520415	0.000161164
2:32135705	2	32135705	0.000160468
1:259663691	1	259663691	0.000159631
4:580384303	4	580384303	0.000158411
4:429643669	4	429643669	0.000158035
1:64541608	1	64541608	0.000156731
1:22245827	1	22245827	0.000152455
2:576186126	2	576186126	0.000151704
3:433922604	3	433922604	0.000149834
1:527216	1	527216	0.000145614
5:375802429	5	375802429	0.00014548
7:150342130	7	150342130	0.00014499
7:10961779	7	10961779	0.000144338
2:571837093	2	571837093	0.000142107
2:553835060	2	553835060	0.000140721
2:607106437	2	607106437	0.000139302
2:528298744	2	528298744	0.00013925
1:388920048	1	388920048	0.00013922
3:551793023	3	551793023	0.000133958
5:24381480	5	24381480	0.000129592
2:561882160	2	561882160	0.000126685
1:6409633	1	6409633	0.000126644
2:607199663	2	607199663	0.000125527
2:578737627	2	578737627	0.000124306
2:420083151	2	420083151	0.000120519
6:60137663	6	60137663	0.000119607
2:577807672	2	577807672	0.000118471
5:72319651	5	72319651	0.000118241
1:3909792	1	3909792	0.000118091
1:5035294	1	5035294	0.00011671
4:500382164	4	500382164	0.00011664
2:471022353	2	471022353	0.000113123
5:2104609	5	2104609	0.000112536
2:583162767	2	583162767	0.000112242
3:549952895	3	549952895	0.000110155
1:350672690	1	350672690	0.000109953
4:20755430	4	20755430	0.000108632
3:606271885	3	606271885	0.000108494
2:580017631	2	580017631	0.00010757
3:611624032	3	611624032	0.000105851
2:515476217	2	515476217	0.00010563
1:2743131	1	2743131	0.000104227
1:434833875	1	434833875	0.000102667
2:667249776	2	667249776	0.00010088
2:597591482	2	597591482	0.00010084
7:564520745	7	564520745	0.000100409
2:577997724	2	577997724	0.00010035
2:99048674	2	99048674	0.000100333
5:37681958	5	37681958	9.98798e-05
2:94614945	2	94614945	9.9828e-05
1:7218235	1	7218235	9.94965e-05
1:368837905	1	368837905	9.92424e-05
1:282327262	1	282327262	9.80759e-05
4:602471191	4	602471191	9.74569e-05
2:339042199	2	339042199	9.73988e-05
2:22719763	2	22719763	9.54069e-05
6:151052946	6	151052946	9.53251e-05
1:326155865	1	326155865	9.28083e-05
3:598952328	3	598952328	9.26537e-05
2:550649737	2	550649737	9.25709e-05
2:199911426	2	199911426	9.2392e-05
1:1462503	1	1462503	9.0669e-05
7:504974717	7	504974717	9.06593e-05
4:563857317	4	563857317	9.03945e-05
2:579028908	2	579028908	8.97319e-05
2:278434544	2	278434544	8.93795e-05
5:428618543	5	428618543	8.81472e-05
5:550957370	5	550957370	8.72794e-05
2:579029655	2	579029655	8.57201e-05
2:95068078	2	95068078	8.5335e-05
2:583800624	2	583800624	8.51061e-05
2:576858564	2	576858564	8.40239e-05
2:479741014	2	479741014	8.19664e-05
1:37250657	1	37250657	7.96349e-05
7:55367472	7	55367472	7.949e-05
2:640690766	2	640690766	7.88957e-05
1:9764719	1	9764719	7.87489e-05
2:94478124	2	94478124	7.7664e-05
1:282158	1	282158	7.73752e-05
2:636225421	2	636225421	7.73502e-05
1:319231943	1	319231943	7.64866e-05
1:13741594	1	13741594	7.62186e-05
7:398782735	7	398782735	7.56253e-05
2:641580859	2	641580859	7.54676e-05
1:488465824	1	488465824	7.51696e-05
6:71814715	6	71814715	7.46045e-05
2:81743485	2	81743485	7.37511e-05
3:522826173	3	522826173	7.01298e-05
2:555353729	2	555353729	6.9041e-05
1:443261979	1	443261979	6.84536e-05
1:358049763	1	358049763	6.74055e-05
1:9144088	1	9144088	6.623e-05
2:573672650	2	573672650	6.60439e-05
3:381568931	3	381568931	6.60341e-05
6:365337810	6	365337810	6.58948e-05
2:610031329	2	610031329	6.53077e-05
1:28462691	1	28462691	6.45751e-05
2:576929822	2	576929822	6.43882e-05
2:611698690	2	611698690	6.35607e-05
2:95643730	2	95643730	6.28693e-05
2:576864691	2	576864691	6.28008e-05
7:105861951	7	105861951	6.26647e-05
4:500444915	4	500444915	6.2445e-05
7:577485338	7	577485338	6.14997e-05
5:37872754	5	37872754	6.06167e-05
6:127710525	6	127710525	6.00442e-05
6:492181272	6	492181272	5.96833e-05
7:608952429	7	608952429	5.95859e-05
7:610932886	7	610932886	5.94825e-05
2:611697248	2	611697248	5.93647e-05
2:580793379	2	580793379	5.86999e-05
5:66188982	5	66188982	5.7704e-05
1:489899120	1	489899120	5.74711e-05
6:5241708	6	5241708	5.71378e-05
2:604185792	2	604185792	5.67667e-05
1:28222974	1	28222974	5.58843e-05
2:294696516	2	294696516	5.56141e-05
4:341885729	4	341885729	5.52095e-05
1:279512202	1	279512202	5.49879e-05
1:34285498	1	34285498	5.46276e-05
2:584212437	2	584212437	5.42323e-05
2:543560847	2	543560847	5.32039e-05
5:502372144	5	502372144	5.31526e-05
1:499891721	1	499891721	5.30118e-05
2:582940292	2	582940292	5.1086e-05
5:8753642	5	8753642	5.10838e-05
5:414242185	5	414242185	5.10439e-05
4:9912918	4	9912918	5.07311e-05
1:406544716	1	406544716	5.05378e-05
2:576925963	2	576925963	5.00195e-05
1:13955306	1	13955306	4.94772e-05
2:581389348	2	581389348	4.9308e-05
2:608508364	2	608508364	4.91031e-05
2:558426623	2	558426623	4.87485e-05
1:2574318	1	2574318	4.8461e-05
2:612729129	2	612729129	4.7658e-05
1:401691047	1	401691047	4.73167e-05
2:583969289	2	583969289	4.70972e-05
5:441062036	5	441062036	4.67776e-05
2:579297451	2	579297451	4.66716e-05
3:611626798	3	611626798	4.66184e-05
4:171886132	4	171886132	4.61802e-05
2:641584216	2	641584216	4.60622e-05
7:562504243	7	562504243	4.59522e-05
6:362721080	6	362721080	4.53305e-05
5:4634481	5	4634481	4.47813e-05
7:121771753	7	121771753	4.43099e-05
2:645098528	2	645098528	4.40577e-05
7:526960390	7	526960390	4.3743e-05
5:361958334	5	361958334	4.3316e-05
1:261534982	1	261534982	4.24661e-05
1:38334115	1	38334115	4.23401e-05
3:348230399	3	348230399	4.22925e-05
6:317132163	6	317132163	4.21394e-05
4:42948815	4	42948815	4.15184e-05
4:54928972	4	54928972	4.09639e-05
6:366599443	6	366599443	4.05514e-05
6:545089214	6	545089214	4.02888e-05
2:140500423	2	140500423	4.01399e-05
7:386373540	7	386373540	4.00234e-05
2:131556843	2	131556843	3.95411e-05
1:34479338	1	34479338	3.95e-05
3:319164118	3	319164118	3.94212e-05
1:503767238	1	503767238	3.8846e-05
1:366547957	1	366547957	3.87924e-05
6:360381159	6	360381159	3.87517e-05
3:40758165	3	40758165	3.8749e-05
2:611750041	2	611750041	3.8716e-05
7:614861104	7	614861104	3.86312e-05
5:140599170	5	140599170	3.84011e-05
5:485162786	5	485162786	3.7906e-05
1:450953501	1	450953501	3.66045e-05
3:314831996	3	314831996	3.65799e-05
2:583979231	2	583979231	3.65597e-05
2:47694093	2	47694093	3.64898e-05
3:603949607	3	603949607	3.52465e-05
6:541671302	6	541671302	3.5164e-05
2:83501565	2	83501565	3.47352e-05
2:556238173	2	556238173	3.34768e-05
1:426912615	1	426912615	3.29644e-05
2:660866516	2	660866516	3.28271e-05
2:580741561	2	580741561	3.26663e-05
2:603006246	2	603006246	3.25932e-05
3:524246458	3	524246458	3.19009e-05
5:516163193	5	516163193	3.16354e-05
6:355862368	6	355862368	3.16213e-05
2:582716860	2	582716860	3.11159e-05
3:581661800	3	581661800	3.10336e-05
5:257991530	5	257991530	3.05522e-05
1:350669679	1	350669679	2.9921e-05
5:402815175	5	402815175	2.9688e-05
2:580906454	2	580906454	2.94676e-05
1:426344433	1	426344433	2.93384e-05
7:3988323	7	3988323	2.91522e-05
5:163477576	5	163477576	2.8999e-05
7:67180300	7	67180300	2.82388e-05
1:71199738	1	71199738	2.77423e-05
5:477753073	5	477753073	2.74999e-05
4:82132682	4	82132682	2.74622e-05
4:417737095	4	417737095	2.73435e-05
5:480691921	5	480691921	2.71463e-05
2:576852615	2	576852615	2.70128e-05
1:18401808	1	18401808	2.6975e-05
4:596701020	4	596701020	2.65407e-05
6:302154171	6	302154171	2.62811e-05
2:581689295	2	581689295	2.60915e-05
4:33866100	4	33866100	2.59066e-05
6:409231319	6	409231319	2.5696e-05
3:20695649	3	20695649	2.5613e-05
2:94996645	2	94996645	2.55821e-05
1:488523110	1	488523110	2.55454e-05
6:376799188	6	376799188	2.43697e-05
2:583979637	2	583979637	2.4283e-05
2:597504206	2	597504206	2.40985e-05
3:178807448	3	178807448	2.39253e-05
2:104164906	2	104164906	2.38282e-05
7:1164336	7	1164336	2.36522e-05
3:425965993	3	425965993	2.35089e-05
2:555697723	2	555697723	2.34993e-05
1:5020675	1	5020675	2.31012e-05
5:218709517	5	218709517	2.30311e-05
3:614337194	3	614337194	2.29617e-05
5:163482397	5	163482397	2.25513e-05
3:614309508	3	614309508	2.22433e-05
5:264664584	5	264664584	2.22191e-05
7:7172587	7	7172587	2.21896e-05
1:158513	1	158513	2.19183e-05
2:66710955	2	66710955	2.17964e-05
4:500791396	4	500791396	2.16766e-05
2:578590821	2	578590821	2.1661e-05
6:404462600	6	404462600	2.16455e-05
6:157250149	6	157250149	2.16223e-05
2:581628302	2	581628302	2.16005e-05
4:487431405	4	487431405	2.15906e-05
6:376650948	6	376650948	2.15648e-05
1:3210415	1	3210415	2.12489e-05
5:221873642	5	221873642	2.06828e-05
2:614293732	2	614293732	2.05046e-05
6:378147674	6	378147674	2.04652e-05
8:7531992	8	7531992	2.04344e-05
4:606534230	4	606534230	2.03705e-05
1:4613220	1	4613220	2.00246e-05
3:163143208	3	163143208	1.99551e-05
5:465254950	5	465254950	1.94575e-05
3:449470682	3	449470682	1.94315e-05
4:586857247	4	586857247	1.94219e-05
5:530655093	5	530655093	1.90614e-05
3:528471713	3	528471713	1.88549e-05
1:504727123	1	504727123	1.87769e-05
7:615009634	7	615009634	1.86414e-05
5:22140260	5	22140260	1.85551e-05
2:436538079	2	436538079	1.85128e-05
1:334126055	1	334126055	1.81334e-05
4:235271918	4	235271918	1.80068e-05
6:177740728	6	177740728	1.78343e-05
3:286048626	3	286048626	1.78104e-05
3:532554241	3	532554241	1.76966e-05
2:633934599	2	633934599	1.76805e-05
3:581336512	3	581336512	1.76576e-05
5:19696600	5	19696600	1.75418e-05
4:18815280	4	18815280	1.74363e-05
1:1437754	1	1437754	1.73542e-05
5:19866035	5	19866035	1.73042e-05
6:238741967	6	238741967	1.72988e-05
3:520240318	3	520240318	1.72598e-05
5:27371343	5	27371343	1.71672e-05
3:449628392	3	449628392	1.71053e-05
4:9509209	4	9509209	1.70069e-05
3:119581767	3	119581767	1.69771e-05
2:109382583	2	109382583	1.68983e-05
2:580839885	2	580839885	1.67351e-05
5:98865018	5	98865018	1.66751e-05
1:17495497	1	17495497	1.66551e-05
6:377012110	6	377012110	1.65541e-05
2:608744483	2	608744483	1.64579e-05
6:23223209	6	23223209	1.64327e-05
5:213697942	5	213697942	1.64286e-05
3:9345933	3	9345933	1.62943e-05
5:64216973	5	64216973	1.6261e-05
1:2209677	1	2209677	1.62454e-05
2:577376670	2	577376670	1.61859e-05
5:555721541	5	555721541	1.61622e-05
1:272269309	1	272269309	1.59802e-05
6:361216160	6	361216160	1.59184e-05
1:507591048	1	507591048	1.58268e-05
7:577496938	7	577496938	1.57615e-05
2:49591153	2	49591153	1.5453e-05
1:490684634	1	490684634	1.54368e-05
2:647894186	2	647894186	1.53986e-05
7:561528330	7	561528330	1.53924e-05
6:543298650	6	543298650	1.53672e-05
1:549605	1	549605	1.53661e-05
7:563733028	7	563733028	1.53073e-05
2:360286460	2	360286460	1.51366e-05
1:3909541	1	3909541	1.49597e-05
1:302613753	1	302613753	1.49097e-05
4:446093303	4	446093303	1.48911e-05
2:572527343	2	572527343	1.4729e-05
6:168922239	6	168922239	1.45722e-05
2:581798052	2	581798052	1.45283e-05
2:334511884	2	334511884	1.4375e-05
2:122765334	2	122765334	1.42811e-05
2:644702441	2	644702441	1.40398e-05
4:540081550	4	540081550	1.38301e-05
2:554879203	2	554879203	1.37759e-05
1:3210487	1	3210487	1.37399e-05
4:377151230	4	377151230	1.37327e-05
2:576929776	2	576929776	1.36397e-05
2:599361087	2	599361087	1.35966e-05
4:500793352	4	500793352	1.34472e-05
2:1507622	2	1507622	1.32316e-05
4:477082986	4	477082986	1.31491e-05
4:79568607	4	79568607	1.31079e-05
1:33411451	1	33411451	1.28218e-05
5:504146267	5	504146267	1.27285e-05
5:595285961	5	595285961	1.25324e-05
2:556694116	2	556694116	1.2504e-05
1:10403167	1	10403167	1.24811e-05
6:422886598	6	422886598	1.24674e-05
7:617535453	7	617535453	1.24259e-05
3:423656008	3	423656008	1.24194e-05
3:588009179	3	588009179	1.23045e-05
3:613373984	3	613373984	1.22147e-05
6:544471900	6	544471900	1.21825e-05
4:340658981	4	340658981	1.21813e-05
5:170709080	5	170709080	1.21645e-05
5:502421644	5	502421644	1.21196e-05
5:323247068	5	323247068	1.20653e-05
3:63536578	3	63536578	1.19986e-05
2:486678618	2	486678618	1.17768e-05
2:580535968	2	580535968	1.17218e-05
2:555564908	2	555564908	1.17177e-05
1:352159163	1	352159163	1.16872e-05
1:153021	1	153021	1.16635e-05
1:12170222	1	12170222	1.14388e-05
1:498926	1	498926	1.13324e-05
7:862521	7	862521	1.12539e-05
1:422055624	1	422055624	1.1245e-05
2:579005296	2	579005296	1.11109e-05
4:548649696	4	548649696	1.11014e-05
5:498062774	5	498062774	1.10665e-05
6:58752813	6	58752813	1.10064e-05
1:474559196	1	474559196	1.08125e-05
1:729522	1	729522	1.06934e-05
6:473286474	6	473286474	1.06766e-05
2:557538156	2	557538156	1.06735e-05
1:488469620	1	488469620	1.05458e-05
4:510551883	4	510551883	1.04921e-05
1:406872744	1	406872744	1.04625e-05
3:581333755	3	581333755	1.04295e-05
2:581945694	2	581945694	1.02914e-05
2:18997885	2	18997885	1.02711e-05
1:388205992	1	388205992	1.01457e-05
3:151102736	3	151102736	1.01062e-05
4:9915311	4	9915311	1.00983e-05
1:361479906	1	361479906	1.00952e-05
6:458053744	6	458053744	1.00023e-05
3:411497581	3	411497581	9.97085e-06
1:260803250	1	260803250	9.96116e-06
7:618477061	7	618477061	9.86417e-06
2:356878306	2	356878306	9.81755e-06
6:113393286	6	113393286	9.71715e-06
6:177815388	6	177815388	9.6516e-06
5:364835720	5	364835720	9.6458e-06
3:564189962	3	564189962	9.62938e-06
2:225365039	2	225365039	9.5288e-06
3:368283643	3	368283643	9.3345e-06
6:349176813	6	349176813	9.32556e-06
2:598444498	2	598444498	9.2983e-06
4:484706752	4	484706752	9.2626e-06
6:108115963	6	108115963	9.22525e-06
3:13356824	3	13356824	9.02236e-06
2:100257146	2	100257146	9.01782e-06
5:550342532	5	550342532	8.8701e-06
2:582825383	2	582825383	8.75943e-06
3:176720774	3	176720774	8.65725e-06
6:108815428	6	108815428	8.64672e-06
2:605888218	2	605888218	8.60353e-06
5:502010405	5	502010405	8.58843e-06
5:230330784	5	230330784	8.51767e-06
5:37874106	5	37874106	8.49245e-06
7:55349027	7	55349027	8.38183e-06
4:425578370	4	425578370	8.34528e-06
4:3560625	4	3560625	8.32417e-06
1:372048589	1	372048589	8.27579e-06
5:118393241	5	118393241	8.2405e-06
1:61814179	1	61814179	8.17019e-06
4:143314376	4	143314376	8.15081e-06
5:548458903	5	548458903	8.05515e-06
7:12321381	7	12321381	8.01059e-06
3:151232339	3	151232339	7.97485e-06
5:64217287	5	64217287	7.9224e-06
3:547933278	3	547933278	7.82787e-06
4:500793585	4	500793585	7.81009e-06
1:352287805	1	352287805	7.80453e-06
1:3804667	1	3804667	7.72639e-06
5:47972020	5	47972020	7.69216e-06
6:114691330	6	114691330	7.67598e-06
6:409669782	6	409669782	7.63272e-06
1:388433751	1	388433751	7.59418e-06
6:512082892	6	512082892	7.54199e-06
5:357485420	5	357485420	7.22196e-06
1:13720941	1	13720941	7.2199e-06
1:483791526	1	483791526	7.21048e-06
5:511758186	5	511758186	7.19829e-06
1:449212909	1	449212909	7.19781e-06
1:435378647	1	435378647	7.13242e-06
1:39798407	1	39798407	7.08407e-06
3:251589695	3	251589695	7.07159e-06
1:257214150	1	257214150	7.04395e-06
1:486500326	1	486500326	6.98902e-06
6:365948439	6	365948439	6.97064e-06
5:434483828	5	434483828	6.89254e-06
2:16862297	2	16862297	6.86123e-06
1:407140932	1	407140932	6.80004e-06
2:629741983	2	629741983	6.76504e-06
1:385126702	1	385126702	6.73393e-06
7:614091743	7	614091743	6.71237e-06
3:611382155	3	611382155	6.65833e-06
7:274393119	7	274393119	6.61043e-06
7:230858277	7	230858277	6.55315e-06
1:25874731	1	25874731	6.46846e-06
2:137496441	2	137496441	6.43378e-06
3:188969576	3	188969576	6.36618e-06
4:464501232	4	464501232	6.36502e-06
2:598861760	2	598861760	6.363e-06
4:604668018	4	604668018	6.34382e-06
4:9202495	4	9202495	6.31476e-06
6:543498917	6	543498917	6.25612e-06
1:12050023	1	12050023	6.23154e-06
6:134493898	6	134493898	6.20074e-06
1:487361484	1	487361484	6.15021e-06
2:338701814	2	338701814	6.14502e-06
1:342687472	1	342687472	6.0552e-06
2:96028587	2	96028587	6.02895e-06
6:114830185	6	114830185	5.88963e-06
2:580536325	2	580536325	5.85263e-06
2:648716942	2	648716942	5.78375e-06
6:358277251	6	358277251	5.74697e-06
6:35261229	6	35261229	5.72219e-06
2:172322652	2	172322652	5.71709e-06
6:445092961	6	445092961	5.70165e-06
6:540490073	6	540490073	5.68179e-06
3:515954804	3	515954804	5.62445e-06
7:4821714	7	4821714	5.57654e-06
3:149752288	3	149752288	5.55359e-06
2:432873870	2	432873870	5.48374e-06
3:180342525	3	180342525	5.44632e-06
6:153966955	6	153966955	5.42536e-06
1:507490730	1	507490730	5.36558e-06
2:593260142	2	593260142	5.35362e-06
6:167416492	6	167416492	5.28833e-06
1:483806337	1	483806337	5.27934e-06
6:15250555	6	15250555	5.24226e-06
6:508770791	6	508770791	5.17366e-06
5:459734261	5	459734261	5.16851e-06
3:596619302	3	596619302	5.15441e-06
3:12329890	3	12329890	5.13431e-06
5:436856552	5	436856552	5.06818e-06
7:202687885	7	202687885	5.05058e-06
1:7768429	1	7768429	5.03194e-06
5:80490514	5	80490514	5.01051e-06
1:473411025	1	473411025	4.97715e-06
4:414031564	4	414031564	4.96445e-06
5:275234995	5	275234995	4.95891e-06
4:540081955	4	540081955	4.95523e-06
2:75035205	2	75035205	4.95486e-06
7:306360669	7	306360669	4.90851e-06
7:44895031	7	44895031	4.88245e-06
1:145467	1	145467	4.81914e-06
3:389477889	3	389477889	4.81676e-06
2:608842531	2	608842531	4.80084e-06
7:611645866	7	611645866	4.79342e-06
7:552473357	7	552473357	4.7748e-06
2:574052089	2	574052089	4.77187e-06
3:547941180	3	547941180	4.74759e-06
4:410845615	4	410845615	4.6986e-06
6:15466517	6	15466517	4.69527e-06
6:511643970	6	511643970	4.58493e-06
6:561737838	6	561737838	4.57818e-06
3:401523391	3	401523391	4.55633e-06
5:88299941	5	88299941	4.51148e-06
1:251485688	1	251485688	4.45653e-06
7:56096781	7	56096781	4.43748e-06
4:580147946	4	580147946	4.39111e-06
6:487380222	6	487380222	4.37734e-06
2:98611996	2	98611996	4.36579e-06
5:500591709	5	500591709	4.2911e-06
3:614357408	3	614357408	4.26142e-06
6:474250416	6	474250416	4.24458e-06
3:26384802	3	26384802	4.18444e-06
2:442319008	2	442319008	4.17424e-06
2:80747838	2	80747838	4.17243e-06
6:421381320	6	421381320	4.16508e-06
2:584320763	2	584320763	4.09755e-06
2:625594318	2	625594318	4.06369e-06
2:553414200	2	553414200	3.97134e-06
1:2180994	1	2180994	3.96925e-06
1:534538	1	534538	3.93863e-06
1:480587601	1	480587601	3.92989e-06
7:611637257	7	611637257	3.88784e-06
1:1573670	1	1573670	3.81965e-06
2:607942689	2	607942689	3.81295e-06
5:208217770	5	208217770	3.8101e-06
5:534861684	5	534861684	3.80695e-06
1:231672055	1	231672055	3.79667e-06
7:579933352	7	579933352	3.76323e-06
2:38289153	2	38289153	3.73751e-06
4:36215487	4	36215487	3.70599e-06
4:597258407	4	597258407	3.68948e-06
2:629517493	2	629517493	3.63767e-06
3:519677745	3	519677745	3.5913e-06
1:489642675	1	489642675	3.57316e-06
1:477452850	1	477452850	3.54365e-06
7:617602008	7	617602008	3.53389e-06
2:490637871	2	490637871	3.52318e-06
3:54225081	3	54225081	3.51067e-06
3:295565612	3	295565612	3.48574e-06
4:454385457	4	454385457	3.48059e-06
5:234528754	5	234528754	3.46802e-06
6:45031904	6	45031904	3.44729e-06
6:305010257	6	305010257	3.42049e-06
3:614310308	3	614310308	3.3925e-06
4:604433532	4	604433532	3.38981e-06
7:623654359	7	623654359	3.38319e-06
7:634099449	7	634099449	3.3823e-06
1:140586	1	140586	3.34026e-06
3:456478763	3	456478763	3.31401e-06
1:495936597	1	495936597	3.26777e-06
5:453817069	5	453817069	3.26369e-06
7:611493980	7	611493980	3.23631e-06
3:591602312	3	591602312	3.19614e-06
2:661029449	2	661029449	3.18878e-06
3:40648214	3	40648214	3.18272e-06
3:529296287	3	529296287	3.17783e-06
2:10419429	2	10419429	3.15857e-06
7:561425354	7	561425354	3.13135e-06
6:161676458	6	161676458	3.11465e-06
2:583810485	2	583810485	3.11115e-06
6:351908389	6	351908389	3.10185e-06
2:615273123	2	615273123	3.10114e-06
7:618137198	7	618137198	3.09809e-06
2:557989037	2	557989037	3.09605e-06
5:483654768	5	483654768	3.07994e-06
4:462416648	4	462416648	3.05611e-06
1:392939032	1	392939032	3.051e-06
1:311491831	1	311491831	3.04184e-06
2:459665527	2	459665527	3.01513e-06
6:362334406	6	362334406	3.01101e-06
4:540604538	4	540604538	2.9853e-06
2:640710750	2	640710750	2.93372e-06
5:161780915	5	161780915	2.91103e-06
6:190468865	6	190468865	2.88306e-06
1:345637013	1	345637013	2.87351e-06
4:596412594	4	596412594	2.87036e-06
5:488478224	5	488478224	2.86304e-06
3:561853895	3	561853895	2.86116e-06
1:1831593	1	1831593	2.85837e-06
4:297590992	4	297590992	2.85529e-06
6:558268500	6	558268500	2.8398e-06
2:625441865	2	625441865	2.80436e-06
2:581946015	2	581946015	2.79421e-06
4:597288248	4	597288248	2.75588e-06
3:581439600	3	581439600	2.72084e-06
4:500293966	4	500293966	2.70482e-06
5:505150374	5	505150374	2.69981e-06
1:388365203	1	388365203	2.68286e-06
5:23652501	5	23652501	2.67617e-06
1:39450368	1	39450368	2.66613e-06
1:1437791	1	1437791	2.64123e-06
7:631844122	7	631844122	2.63423e-06
4:575640429	4	575640429	2.62135e-06
5:78311871	5	78311871	2.61364e-06
5:511310465	5	511310465	2.60994e-06
1:507591076	1	507591076	2.58491e-06
5:588074511	5	588074511	2.58194e-06
1:1457495	1	1457495	2.57212e-06
1:22617742	1	22617742	2.56999e-06
1:331582832	1	331582832	2.56551e-06
3:95337041	3	95337041	2.53367e-06
7:577518061	7	577518061	2.47017e-06
6:352501905	6	352501905	2.46713e-06
2:173802152	2	173802152	2.4144e-06
3:561512789	3	561512789	2.34753e-06
6:484568432	6	484568432	2.32717e-06
5:419063230	5	419063230	2.32414e-06
1:6707261	1	6707261	2.29263e-06
5:95487073	5	95487073	2.2852e-06
5:443315736	5	443315736	2.27989e-06
5:330103597	5	330103597	2.27894e-06
3:594647685	3	594647685	2.26197e-06
7:619794659	7	619794659	2.2485e-06
7:434980459	7	434980459	2.23984e-06
7:70115422	7	70115422	2.21934e-06
1:281264306	1	281264306	2.21297e-06
5:276636721	5	276636721	2.19508e-06
5:477656487	5	477656487	2.15102e-06
3:510563600	3	510563600	2.14775e-06
6:118202008	6	118202008	2.14073e-06
3:567097463	3	567097463	2.13145e-06
1:33208882	1	33208882	2.0981e-06
1:534582	1	534582	2.08965e-06
1:176051	1	176051	2.06858e-06
8:8898909	8	8898909	2.05032e-06
1:340058784	1	340058784	2.04796e-06
2:636663655	2	636663655	2.0422e-06
1:12892791	1	12892791	2.02906e-06
4:518891138	4	518891138	2.0069e-06
1:471425193	1	471425193	1.99827e-06
2:617011483	2	617011483	1.9948e-06
1:369941	1	369941	1.99262e-06
2:608508353	2	608508353	1.98613e-06
2:33268186	2	33268186	1.97017e-06
3:562900731	3	562900731	1.96739e-06
2:580536387	2	580536387	1.96201e-06
7:78827388	7	78827388	1.94766e-06
7:584888237	7	584888237	1.94461e-06
3:505444141	3	505444141	1.93935e-06
1:25763244	1	25763244	1.93199e-06
1:479022645	1	479022645	1.92721e-06
1:495812616	1	495812616	1.9239e-06
2:490768861	2	490768861	1.92248e-06
1:9186035	1	9186035	1.9043e-06
6:173147559	6	173147559	1.89415e-06
2:105628963	2	105628963	1.89334e-06
5:79610074	5	79610074	1.88714e-06
7:114265683	7	114265683	1.83532e-06
5:510602010	5	510602010	1.83198e-06
1:3815190	1	3815190	1.83089e-06
2:660977547	2	660977547	1.82935e-06
7:492835744	7	492835744	1.82299e-06
6:365252300	6	365252300	1.82123e-06
1:368128012	1	368128012	1.8147e-06
3:594644980	3	594644980	1.80518e-06
5:572503909	5	572503909	1.80345e-06
5:305246556	5	305246556	1.80287e-06
7:15234546	7	15234546	1.7765e-06
4:432906573	4	432906573	1.74012e-06
6:11890329	6	11890329	1.72128e-06
5:452379605	5	452379605	1.71291e-06
2:53918329	2	53918329	1.71174e-06
3:14534993	3	14534993	1.71106e-06
6:483712628	6	483712628	1.70936e-06
1:6414259	1	6414259	1.69248e-06
2:36725839	2	36725839	1.67847e-06
2:572195901	2	572195901	1.66359e-06
7:285615621	7	285615621	1.66095e-06
4:561960491	4	561960491	1.6572e-06
6:30655600	6	30655600	1.64549e-06
3:502929201	3	502929201	1.63541e-06
2:86277087	2	86277087	1.63009e-06
5:503336691	5	503336691	1.62788e-06
2:77758577	2	77758577	1.618e-06
2:577667080	2	577667080	1.61355e-06
5:75892627	5	75892627	1.60989e-06
2:20989170	2	20989170	1.60751e-06
1:92283837	1	92283837	1.60146e-06
1:56675423	1	56675423	1.59855e-06
4:610736118	4	610736118	1.59818e-06
5:323932426	5	323932426	1.58148e-06
3:532162893	3	532162893	1.57915e-06
4:500450913	4	500450913	1.56359e-06
2:563916534	2	563916534	1.5557e-06
1:499461	1	499461	1.55307e-06
4:554536709	4	554536709	1.55018e-06
5:201260391	5	201260391	1.54905e-06
3:207869562	3	207869562	1.54894e-06
1:4613085	1	4613085	1.54627e-06
5:60070397	5	60070397	1.53581e-06
2:596165869	2	596165869	1.53313e-06
4:601106940	4	601106940	1.5179e-06
5:23702703	5	23702703	1.51577e-06
3:57991665	3	57991665	1.50576e-06
1:4867465	1	4867465	1.50288e-06
1:312195788	1	312195788	1.50271e-06
5:519627598	5	519627598	1.49693e-06
2:579380080	2	579380080	1.49251e-06
2:27717682	2	27717682	1.49226e-06
5:363230890	5	363230890	1.49125e-06
1:18631229	1	18631229	1.47684e-06
6:164709894	6	164709894	1.47409e-06
7:433645839	7	433645839	1.47227e-06
5:466780786	5	466780786	1.46146e-06
7:459123530	7	459123530	1.43956e-06
6:309599333	6	309599333	1.40769e-06
5:414451063	5	414451063	1.39978e-06
5:30998999	5	30998999	1.38053e-06
1:489752876	1	489752876	1.37845e-06
7:618527132	7	618527132	1.37384e-06
6:535895447	6	535895447	1.36309e-06
5:465926356	5	465926356	1.36261e-06
3:482339226	3	482339226	1.36152e-06
5:499249979	5	499249979	1.34993e-06
2:3989596	2	3989596	1.33924e-06
7:602822037	7	602822037	1.33297e-06
7:630414912	7	630414912	1.308e-06
4:550811138	4	550811138	1.29251e-06
6:406445020	6	406445020	1.28667e-06
6:99189211	6	99189211	1.2835e-06
1:489570344	1	489570344	1.27674e-06
2:643840146	2	643840146	1.27553e-06
3:402102464	3	402102464	1.24786e-06
1:17613247	1	17613247	1.24658e-06
3:603153143	3	603153143	1.24592e-06
7:626575134	7	626575134	1.23454e-06
5:529655998	5	529655998	1.23412e-06
5:502639024	5	502639024	1.21485e-06
3:606329534	3	606329534	1.20075e-06
1:55374393	1	55374393	1.1914e-06
3:609240774	3	609240774	1.18908e-06
5:497976008	5	497976008	1.18451e-06
6:423688621	6	423688621	1.17625e-06
1:7953311	1	7953311	1.15894e-06
4:6821449	4	6821449	1.14699e-06
2:70132706	2	70132706	1.14198e-06
2:579028395	2	579028395	1.14189e-06
5:11087693	5	11087693	1.13965e-06
7:58859467	7	58859467	1.13677e-06
4:603826089	4	603826089	1.11952e-06
2:611101147	2	611101147	1.11648e-06
1:1437720	1	1437720	1.11492e-06
6:2842399	6	2842399	1.11001e-06
2:661012184	2	661012184	1.09917e-06
1:353421035	1	353421035	1.08128e-06
2:556244294	2	556244294	1.07576e-06
2:295425697	2	295425697	1.06518e-06
1:2209471	1	2209471	1.06103e-06
3:521301583	3	521301583	1.05589e-06
1:527046	1	527046	1.04967e-06
2:276202073	2	276202073	1.03922e-06
6:14677851	6	14677851	1.03475e-06
5:37872354	5	37872354	1.02942e-06
1:444401615	1	444401615	1.0277e-06
1:445268329	1	445268329	1.02766e-06
6:12306352	6	12306352	1.02554e-06
1:509512836	1	509512836	1.02048e-06
1:420918939	1	420918939	1.0125e-06
4:502168138	4	502168138	1.01163e-06
5:113804749	5	113804749	1.00878e-06
6:449244515	6	449244515	1.00676e-06
2:625704685	2	625704685	9.98806e-07
2:579968676	2	579968676	9.98183e-07
4:505543355	4	505543355	9.84756e-07
6:49880785	6	49880785	9.75754e-07
6:545237136	6	545237136	9.65789e-07
6:525269118	6	525269118	9.54218e-07
1:7614486	1	7614486	9.5268e-07
3:14072384	3	14072384	9.46243e-07
1:440669886	1	440669886	9.46079e-07
1:16522890	1	16522890	9.4452e-07
1:357340050	1	357340050	9.4016e-07
1:490170537	1	490170537	9.37794e-07
1:488316327	1	488316327	9.31885e-07
7:265903595	7	265903595	9.18753e-07
1:5521881	1	5521881	9.17158e-07
3:68940121	3	68940121	9.09379e-07
2:606924984	2	606924984	9.08501e-07
7:514899850	7	514899850	9.05716e-07
1:3804075	1	3804075	9.01933e-07
2:586805677	2	586805677	8.98607e-07
1:372048585	1	372048585	8.9689e-07
1:453541972	1	453541972	8.96707e-07
7:112785241	7	112785241	8.89771e-07
1:458495193	1	458495193	8.79601e-07
4:512803310	4	512803310	8.78923e-07
6:128521291	6	128521291	8.71991e-07
1:548604	1	548604	8.69369e-07
3:547153920	3	547153920	8.68436e-07
2:295016433	2	295016433	8.67416e-07
4:540081446	4	540081446	8.64213e-07
1:361480793	1	361480793	8.62871e-07
6:328484976	6	328484976	8.53641e-07
5:591060635	5	591060635	8.50343e-07
1:3717107	1	3717107	8.48684e-07
3:271023691	3	271023691	8.4326e-07
2:32136920	2	32136920	8.41281e-07
7:68680245	7	68680245	8.32377e-07
4:623246818	4	623246818	8.31808e-07
7:103027054	7	103027054	8.29364e-07
1:488663378	1	488663378	8.28531e-07
7:349234729	7	349234729	8.27348e-07
4:424287447	4	424287447	8.27081e-07
7:191433060	7	191433060	8.23546e-07
1:14687219	1	14687219	8.22888e-07
7:15343803	7	15343803	8.22741e-07
2:661164743	2	661164743	8.12548e-07
3:16124900	3	16124900	8.11337e-07
1:489235886	1	489235886	8.06292e-07
1:34684992	1	34684992	8.04893e-07
5:38421580	5	38421580	8.04833e-07
7:77828759	7	77828759	8.04059e-07
5:494509277	5	494509277	8.03012e-07
1:350411050	1	350411050	8.01447e-07
1:376374369	1	376374369	8.01444e-07
5:434309677	5	434309677	7.97511e-07
1:598062	1	598062	7.96525e-07
5:512191246	5	512191246	7.92784e-07
6:468430270	6	468430270	7.87177e-07
6:561921187	6	561921187	7.8642e-07
3:30887803	3	30887803	7.83997e-07
3:560613149	3	560613149	7.82068e-07
5:452806480	5	452806480	7.78584e-07
3:255886815	3	255886815	7.70602e-07
7:613577527	7	613577527	7.67651e-07
5:442241082	5	442241082	7.65937e-07
6:18862378	6	18862378	7.62332e-07
4:496480586	4	496480586	7.61345e-07
2:569650397	2	569650397	7.61205e-07
3:619919968	3	619919968	7.61184e-07
2:607106041	2	607106041	7.58302e-07
6:139821183	6	139821183	7.58182e-07
2:644595193	2	644595193	7.55643e-07
3:499541191	3	499541191	7.54335e-07
6:10363257	6	10363257	7.49544e-07
2:457853341	2	457853341	7.42689e-07
5:28227724	5	28227724	7.36249e-07
6:294121247	6	294121247	7.34618e-07
7:611108637	7	611108637	7.33474e-07
7:12311005	7	12311005	7.32306e-07
6:56562910	6	56562910	7.32134e-07
2:564794613	2	564794613	7.31801e-07
7:577528455	7	577528455	7.31585e-07
6:10792996	6	10792996	7.29019e-07
3:547389159	3	547389159	7.27536e-07
7:74160599	7	74160599	7.11921e-07
1:7709402	1	7709402	7.10622e-07
6:235012625	6	235012625	7.07675e-07
3:445736200	3	445736200	7.04041e-07
2:576853905	2	576853905	6.9244e-07
1:323573091	1	323573091	6.79194e-07
1:1504805	1	1504805	6.75389e-07
4:46726655	4	46726655	6.66974e-07
1:508922781	1	508922781	6.65252e-07
1:6252361	1	6252361	6.56546e-07
6:345828200	6	345828200	6.54374e-07
2:207892878	2	207892878	6.49612e-07
6:72581805	6	72581805	6.49204e-07
6:27501176	6	27501176	6.43535e-07
5:276178952	5	276178952	6.42343e-07
6:68775545	6	68775545	6.417e-07
2:556978169	2	556978169	6.36223e-07
1:2055846	1	2055846	6.35102e-07
3:514080511	3	514080511	6.35022e-07
6:126737945	6	126737945	6.34078e-07
1:75143430	1	75143430	6.27021e-07
7:442970696	7	442970696	6.22751e-07
4:510492340	4	510492340	6.16721e-07
7:445742701	7	445742701	6.15249e-07
1:220738789	1	220738789	6.13608e-07
6:554291303	6	554291303	6.11961e-07
2:579690426	2	579690426	6.11691e-07
5:4863113	5	4863113	6.10655e-07
5:499338598	5	499338598	6.08792e-07
3:69097657	3	69097657	6.04304e-07
4:537501893	4	537501893	6.03697e-07
1:28645091	1	28645091	5.97659e-07
5:489682366	5	489682366	5.94867e-07
6:399716521	6	399716521	5.94706e-07
6:405342353	6	405342353	5.91608e-07
6:341816176	6	341816176	5.88267e-07
2:545219656	2	545219656	5.88135e-07
2:614999578	2	614999578	5.87401e-07
4:554133174	4	554133174	5.83633e-07
3:575386546	3	575386546	5.83286e-07
6:263572786	6	263572786	5.82753e-07
6:427788278	6	427788278	5.80533e-07
3:129431014	3	129431014	5.79543e-07
2:652486881	2	652486881	5.77415e-07
2:78600570	2	78600570	5.75428e-07
1:269694372	1	269694372	5.74745e-07
2:51267784	2	51267784	5.73012e-07
6:524110475	6	524110475	5.70325e-07
3:427454981	3	427454981	5.63337e-07
1:22603613	1	22603613	5.62546e-07
2:39813681	2	39813681	5.55831e-07
6:520636728	6	520636728	5.54743e-07
4:18638216	4	18638216	5.54194e-07
2:368789296	2	368789296	5.4994e-07
5:586400363	5	586400363	5.45498e-07
4:52093234	4	52093234	5.44698e-07
1:343666090	1	343666090	5.43686e-07
2:407979649	2	407979649	5.39982e-07
2:46185144	2	46185144	5.37926e-07
5:31361665	5	31361665	5.37249e-07
2:557988856	2	557988856	5.28884e-07
2:218776579	2	218776579	5.25041e-07
2:122386423	2	122386423	5.21462e-07
2:209717914	2	209717914	5.20091e-07
5:556922944	5	556922944	5.17956e-07
3:403941739	3	403941739	5.12232e-07
3:192128423	3	192128423	5.09308e-07
7:73556972	7	73556972	5.08114e-07
5:133927089	5	133927089	5.06175e-07
7:496456843	7	496456843	5.0004e-07
1:17764737	1	17764737	4.98706e-07
4:437369605	4	437369605	4.94533e-07
1:9149332	1	9149332	4.90904e-07
5:481941483	5	481941483	4.9019e-07
3:308442947	3	308442947	4.89811e-07
7:507338877	7	507338877	4.89679e-07
2:29044922	2	29044922	4.88817e-07
6:541061055	6	541061055	4.83913e-07
7:42968849	7	42968849	4.82997e-07
7:11781260	7	11781260	4.81704e-07
7:37853637	7	37853637	4.78562e-07
6:367993166	6	367993166	4.78231e-07
1:497759567	1	497759567	4.76769e-07
1:490257579	1	490257579	4.75929e-07
1:291860905	1	291860905	4.74537e-07
1:40072154	1	40072154	4.73775e-07
1:395021047	1	395021047	4.73255e-07
1:22223657	1	22223657	4.72786e-07
2:47263212	2	47263212	4.67996e-07
2:610763912	2	610763912	4.65019e-07
2:452283720	2	452283720	4.63966e-07
2:502067176	2	502067176	4.60708e-07
4:551498339	4	551498339	4.59797e-07
1:512732471	1	512732471	4.58087e-07
1:496178271	1	496178271	4.57717e-07
6:24241088	6	24241088	4.55898e-07
2:575818084	2	575818084	4.52748e-07
5:478995412	5	478995412	4.52253e-07
2:90633981	2	90633981	4.45267e-07
5:314913591	5	314913591	4.45043e-07
4:53240788	4	53240788	4.42088e-07
1:489594972	1	489594972	4.4188e-07
1:336664681	1	336664681	4.36424e-07
5:34405012	5	34405012	4.35088e-07
2:276617224	2	276617224	4.30965e-07
1:8292632	1	8292632	4.3088e-07
1:392746869	1	392746869	4.30426e-07
5:437193928	5	437193928	4.3026e-07
6:396409255	6	396409255	4.30237e-07
1:312204905	1	312204905	4.29498e-07
5:73435850	5	73435850	4.29317e-07
3:548817156	3	548817156	4.24866e-07
6:55020321	6	55020321	4.21319e-07
3:585027299	3	585027299	4.19785e-07
5:82333981	5	82333981	4.17732e-07
2:563977298	2	563977298	4.14323e-07
4:576713576	4	576713576	4.13365e-07
4:601674223	4	601674223	4.11981e-07
2:253818597	2	253818597	4.11205e-07
2:661137628	2	661137628	4.09375e-07
2:552304019	2	552304019	4.07044e-07
1:2039445	1	2039445	4.04278e-07
7:583524158	7	583524158	4.02969e-07
3:359425576	3	359425576	3.92585e-07
6:198213331	6	198213331	3.89959e-07
2:16528907	2	16528907	3.85969e-07
1:383293640	1	383293640	3.84928e-07
1:16510688	1	16510688	3.84319e-07
1:4941193	1	4941193	3.81139e-07
5:33170800	5	33170800	3.80852e-07
3:4357075	3	4357075	3.80579e-07
5:489535313	5	489535313	3.80123e-07
1:16522927	1	16522927	3.75218e-07
5:410855487	5	410855487	3.74963e-07
2:673183930	2	673183930	3.7476e-07
5:29095184	5	29095184	3.74747e-07
1:1437768	1	1437768	3.69991e-07
3:17885797	3	17885797	3.65637e-07
2:569642860	2	569642860	3.63581e-07
5:188141376	5	188141376	3.59087e-07
4:500424028	4	500424028	3.58574e-07
3:601082017	3	601082017	3.57979e-07
1:259535637	1	259535637	3.56692e-07
5:587487705	5	587487705	3.56327e-07
5:545245760	5	545245760	3.54645e-07
5:48760735	5	48760735	3.53506e-07
3:188969570	3	188969570	3.53334e-07
3:578639262	3	578639262	3.53289e-07
7:568505879	7	568505879	3.53176e-07
3:600656748	3	600656748	3.51888e-07
7:58998057	7	58998057	3.47895e-07
3:528682849	3	528682849	3.41919e-07
5:483654203	5	483654203	3.34632e-07
7:550728805	7	550728805	3.33852e-07
2:645169823	2	645169823	3.33302e-07
2:546100030	2	546100030	3.32041e-07
6:543699300	6	543699300	3.3173e-07
3:62296420	3	62296420	3.30163e-07
4:585873693	4	585873693	3.28859e-07
1:1591338	1	1591338	3.27901e-07
1:11413390	1	11413390	3.27342e-07
7:115998622	7	115998622	3.25499e-07
6:12487737	6	12487737	3.21579e-07
1:483862982	1	483862982	3.16715e-07
6:348309960	6	348309960	3.16458e-07
2:632574147	2	632574147	3.16361e-07
6:447579319	6	447579319	3.14319e-07
2:598014393	2	598014393	3.14157e-07
1:6033016	1	6033016	3.13169e-07
2:569786432	2	569786432	3.12001e-07
1:7741021	1	7741021	3.11407e-07
2:43321960	2	43321960	3.09971e-07
4:516687514	4	516687514	3.09219e-07
3:425905382	3	425905382	3.07964e-07
4:3498430	4	3498430	3.07723e-07
4:500789474	4	500789474	3.07132e-07
3:561512482	3	561512482	3.0678e-07
3:368355235	3	368355235	3.05454e-07
1:489769666	1	489769666	3.05134e-07
5:497288360	5	497288360	3.02727e-07
6:168402981	6	168402981	2.99557e-07
2:632735023	2	632735023	2.97815e-07
3:530562961	3	530562961	2.95669e-07
2:132697942	2	132697942	2.95118e-07
3:610977443	3	610977443	2.95113e-07
7:3927634	7	3927634	2.93672e-07
3:503862696	3	503862696	2.93e-07
3:26002471	3	26002471	2.92267e-07
4:604808641	4	604808641	2.91889e-07
1:521936245	1	521936245	2.8996e-07
3:565798322	3	565798322	2.89467e-07
3:451019525	3	451019525	2.88384e-07
1:4886649	1	4886649	2.88004e-07
6:116886040	6	116886040	2.87645e-07
4:416431145	4	416431145	2.87228e-07
2:665327448	2	665327448	2.87082e-07
5:27106612	5	27106612	2.85956e-07
1:153121	1	153121	2.8568e-07
1:81665588	1	81665588	2.84098e-07
7:141351870	7	141351870	2.81482e-07
2:10201927	2	10201927	2.75012e-07
5:573491106	5	573491106	2.74821e-07
1:513020019	1	513020019	2.74731e-07
7:128411316	7	128411316	2.73023e-07
2:556238488	2	556238488	2.72981e-07
1:361802145	1	361802145	2.72873e-07
1:34178761	1	34178761	2.72814e-07
1:312965677	1	312965677	2.72029e-07
2:581007297	2	581007297	2.70826e-07
6:366352200	6	366352200	2.70435e-07
4:410785580	4	410785580	2.69871e-07
6:331775637	6	331775637	2.69361e-07
7:10226121	7	10226121	2.67879e-07
1:2208823	1	2208823	2.67127e-07
7:474042829	7	474042829	2.63579e-07
6:191952545	6	191952545	2.63228e-07
7:174298207	7	174298207	2.63212e-07
6:170726517	6	170726517	2.62472e-07
5:430996546	5	430996546	2.62422e-07
2:169975776	2	169975776	2.61198e-07
3:26121061	3	26121061	2.59567e-07
1:10452484	1	10452484	2.56654e-07
1:311400292	1	311400292	2.5571e-07
3:423988533	3	423988533	2.54334e-07
4:543366799	4	543366799	2.53708e-07
2:640689904	2	640689904	2.52449e-07
5:490485848	5	490485848	2.50069e-07
3:161990774	3	161990774	2.49668e-07
4:550612776	4	550612776	2.48621e-07
1:388365245	1	388365245	2.4706e-07
6:411445042	6	411445042	2.43521e-07
4:463019408	4	463019408	2.43495e-07
1:161027	1	161027	2.42473e-07
4:507523791	4	507523791	2.41587e-07
5:102847786	5	102847786	2.41371e-07
1:739747	1	739747	2.3661e-07
4:2385816	4	2385816	2.36368e-07
7:610072333	7	610072333	2.33426e-07
1:340247577	1	340247577	2.31986e-07
7:268772304	7	268772304	2.31657e-07
1:14697405	1	14697405	2.30699e-07
5:2181695	5	2181695	2.30285e-07
4:33931794	4	33931794	2.29741e-07
3:560925537	3	560925537	2.29637e-07
2:600000329	2	600000329	2.28799e-07
6:506042034	6	506042034	2.27128e-07
7:564006527	7	564006527	2.267e-07
2:90938944	2	90938944	2.25464e-07
2:644822900	2	644822900	2.2516e-07
1:8396927	1	8396927	2.2421e-07
7:121315977	7	121315977	2.23725e-07
7:468199877	7	468199877	2.23695e-07
5:80490535	5	80490535	2.2192e-07
2:126273686	2	126273686	2.21038e-07
1:388210282	1	388210282	2.2071e-07
6:494690055	6	494690055	2.20265e-07
7:7794099	7	7794099	2.19936e-07
2:78610410	2	78610410	2.1751e-07
5:47633422	5	47633422	2.17266e-07
6:135873581	6	135873581	2.16971e-07
1:430169741	1	430169741	2.16175e-07
1:7429083	1	7429083	2.15544e-07
2:600204101	2	600204101	2.14607e-07
7:618527082	7	618527082	2.13747e-07
2:588967415	2	588967415	2.13286e-07
1:1436673	1	1436673	2.08133e-07
1:487540629	1	487540629	2.07998e-07
6:3699876	6	3699876	2.07562e-07
5:332953067	5	332953067	2.071e-07
2:555930831	2	555930831	2.06523e-07
7:18688336	7	18688336	2.05849e-07
2:593311047	2	593311047	2.05668e-07
1:312277638	1	312277638	2.05386e-07
2:598923754	2	598923754	2.04663e-07
6:362850726	6	362850726	2.0242e-07
2:165426955	2	165426955	2.02248e-07
7:618229662	7	618229662	2.0108e-07
5:497140682	5	497140682	1.99898e-07
4:42786832	4	42786832	1.99428e-07
6:27501337	6	27501337	1.98642e-07
1:2186051	1	2186051	1.97721e-07
6:214294777	6	214294777	1.96518e-07
3:349719283	3	349719283	1.96121e-07
2:664694952	2	664694952	1.95708e-07
4:413695698	4	413695698	1.95124e-07
6:15517402	6	15517402	1.9511e-07
6:34160653	6	34160653	1.9384e-07
7:114701381	7	114701381	1.9345e-07
6:482085793	6	482085793	1.92797e-07
2:608471620	2	608471620	1.92368e-07
7:84586687	7	84586687	1.91164e-07
1:745438	1	745438	1.89621e-07
5:547525700	5	547525700	1.87968e-07
2:476943808	2	476943808	1.87137e-07
1:312249356	1	312249356	1.84258e-07
4:477518567	4	477518567	1.84163e-07
3:178437243	3	178437243	1.84102e-07
6:443844544	6	443844544	1.84062e-07
2:611093681	2	611093681	1.83321e-07
1:64186857	1	64186857	1.83279e-07
7:340661704	7	340661704	1.81376e-07
4:458857710	4	458857710	1.81329e-07
6:374240171	6	374240171	1.80527e-07
3:165401914	3	165401914	1.79874e-07
3:14099218	3	14099218	1.79669e-07
7:336322926	7	336322926	1.7897e-07
1:407944349	1	407944349	1.78851e-07
4:575642402	4	575642402	1.7805e-07
7:461669514	7	461669514	1.77716e-07
3:395069060	3	395069060	1.76278e-07
1:499975934	1	499975934	1.76024e-07
5:126955288	5	126955288	1.75967e-07
7:50503604	7	50503604	1.74147e-07
2:57486673	2	57486673	1.73722e-07
6:153214132	6	153214132	1.72947e-07
3:611626816	3	611626816	1.72694e-07
2:547388295	2	547388295	1.72534e-07
4:11201229	4	11201229	1.71509e-07
3:4377437	3	4377437	1.7108e-07
7:482475218	7	482475218	1.70697e-07
4:274258282	4	274258282	1.7069e-07
3:89084499	3	89084499	1.69986e-07
6:20820713	6	20820713	1.69536e-07
5:520975886	5	520975886	1.69411e-07
7:563661067	7	563661067	1.67273e-07
4:260442275	4	260442275	1.66968e-07
6:7988441	6	7988441	1.66768e-07
6:35396514	6	35396514	1.65734e-07
5:2104515	5	2104515	1.65557e-07
7:605908902	7	605908902	1.65364e-07
1:27602250	1	27602250	1.64997e-07
3:531586252	3	531586252	1.63245e-07
1:930373	1	930373	1.62413e-07
3:70005709	3	70005709	1.62094e-07
7:52282026	7	52282026	1.59674e-07
5:424124953	5	424124953	1.59394e-07
2:10201898	2	10201898	1.58906e-07
6:526026955	6	526026955	1.58198e-07
3:501900696	3	501900696	1.58124e-07
7:59123509	7	59123509	1.57841e-07
6:277103566	6	277103566	1.5724e-07
2:621857507	2	621857507	1.55929e-07
5:485608610	5	485608610	1.55836e-07
2:658968668	2	658968668	1.5565e-07
1:427102976	1	427102976	1.55393e-07
3:51280814	3	51280814	1.53476e-07
5:56465123	5	56465123	1.52543e-07
1:512106125	1	512106125	1.52342e-07
1:4642202	1	4642202	1.52168e-07
1:451611544	1	451611544	1.51905e-07
6:473454140	6	473454140	1.50601e-07
2:148118114	2	148118114	1.5003e-07
6:256454471	6	256454471	1.49336e-07
1:354087765	1	354087765	1.48376e-07
1:2214305	1	2214305	1.47461e-07
5:423434973	5	423434973	1.46888e-07
2:189740277	2	189740277	1.46615e-07
4:52010425	4	52010425	1.46484e-07
5:71009843	5	71009843	1.46204e-07
1:1437801	1	1437801	1.45692e-07
1:56002853	1	56002853	1.45407e-07
3:538086480	3	538086480	1.454e-07
3:424510334	3	424510334	1.45035e-07
7:425349787	7	425349787	1.44961e-07
7:26861509	7	26861509	1.4364e-07
2:663211739	2	663211739	1.4335e-07
5:450973402	5	450973402	1.43318e-07
2:248954136	2	248954136	1.42701e-07
1:20353629	1	20353629	1.42055e-07
6:378267714	6	378267714	1.41082e-07
1:7458922	1	7458922	1.40943e-07
1:2039859	1	2039859	1.40646e-07
2:555900969	2	555900969	1.4042e-07
1:446303471	1	446303471	1.40152e-07
4:30178507	4	30178507	1.38466e-07
3:553188839	3	553188839	1.3845e-07
6:56083411	6	56083411	1.38168e-07
7:323619963	7	323619963	1.37251e-07
3:598821335	3	598821335	1.36987e-07
4:51990418	4	51990418	1.36949e-07
1:407934934	1	407934934	1.36875e-07
3:446419011	3	446419011	1.36041e-07
3:523217161	3	523217161	1.3597e-07
4:8301539	4	8301539	1.35498e-07
7:622891396	7	622891396	1.35468e-07
2:44826045	2	44826045	1.34816e-07
1:435910439	1	435910439	1.34607e-07
6:341098209	6	341098209	1.32813e-07
2:454197978	2	454197978	1.32176e-07
1:504297075	1	504297075	1.32146e-07
6:141260481	6	141260481	1.31627e-07
5:202624842	5	202624842	1.31173e-07
6:554609635	6	554609635	1.30976e-07
1:437944117	1	437944117	1.30956e-07
6:377090545	6	377090545	1.30198e-07
5:83588794	5	83588794	1.29644e-07
4:451945925	4	451945925	1.29453e-07
4:584678844	4	584678844	1.28872e-07
3:141933843	3	141933843	1.28781e-07
1:29433021	1	29433021	1.28638e-07
2:223943605	2	223943605	1.28596e-07
1:5593021	1	5593021	1.28152e-07
4:598029711	4	598029711	1.27762e-07
7:17436835	7	17436835	1.2766e-07
3:30138591	3	30138591	1.25169e-07
6:480225740	6	480225740	1.24062e-07
1:31789228	1	31789228	1.2309e-07
5:75666100	5	75666100	1.22634e-07
4:1745022	4	1745022	1.22443e-07
4:507527370	4	507527370	1.22014e-07
1:487764646	1	487764646	1.21953e-07
2:640000037	2	640000037	1.21907e-07
2:146058765	2	146058765	1.21643e-07
6:72151603	6	72151603	1.21341e-07
1:482797723	1	482797723	1.2094e-07
1:26321732	1	26321732	1.19608e-07
5:481311928	5	481311928	1.18515e-07
1:334084636	1	334084636	1.18351e-07
1:33241531	1	33241531	1.18302e-07
2:207880937	2	207880937	1.18196e-07
1:329152995	1	329152995	1.17217e-07
6:563000496	6	563000496	1.1716e-07
7:95687383	7	95687383	1.16051e-07
5:19604081	5	19604081	1.15664e-07
4:532065012	4	532065012	1.1539e-07
2:355257657	2	355257657	1.14938e-07
5:18898658	5	18898658	1.14657e-07
2:581053903	2	581053903	1.1393e-07
5:1683509	5	1683509	1.13841e-07
1:435966629	1	435966629	1.13523e-07
2:542830773	2	542830773	1.1348e-07
3:445560088	3	445560088	1.13327e-07
1:311237908	1	311237908	1.13145e-07
5:29075008	5	29075008	1.1262e-07
2:57413075	2	57413075	1.12423e-07
2:556080736	2	556080736	1.12079e-07
1:17605906	1	17605906	1.12006e-07
4:494561856	4	494561856	1.11061e-07
7:129320479	7	129320479	1.10826e-07
1:15062995	1	15062995	1.10599e-07
2:653132029	2	653132029	1.10408e-07
3:197013770	3	197013770	1.09572e-07
7:550029531	7	550029531	1.09387e-07
5:588944510	5	588944510	1.08425e-07
7:121219346	7	121219346	1.07735e-07
5:581406635	5	581406635	1.07355e-07
2:532045696	2	532045696	1.07124e-07
1:6043588	1	6043588	1.06212e-07
1:10193403	1	10193403	1.06056e-07
6:3088055	6	3088055	1.06056e-07
2:492488360	2	492488360	1.06054e-07
4:604420041	4	604420041	1.05409e-07
1:468463297	1	468463297	1.05305e-07
6:487251737	6	487251737	1.05061e-07
3:502497381	3	502497381	1.04563e-07
2:157380764	2	157380764	1.04413e-07
2:86821231	2	86821231	1.04102e-07
1:483661112	1	483661112	1.03793e-07
2:648756261	2	648756261	1.03703e-07
3:446753066	3	446753066	1.03308e-07
7:618066989	7	618066989	1.03202e-07
6:16503812	6	16503812	1.02795e-07
4:51993720	4	51993720	1.02783e-07
1:282166	1	282166	1.0265e-07
2:627725345	2	627725345	1.02519e-07
4:476601661	4	476601661	1.02056e-07
1:70208530	1	70208530	1.01842e-07
7:125250740	7	125250740	1.01145e-07
3:20292555	3	20292555	1.00713e-07
1:152821	1	152821	1.00679e-07
2:168002088	2	168002088	1.00559e-07
6:569028063	6	569028063	1.00181e-07
2:630564529	2	630564529	1.00011e-07
4:106265700	4	106265700	9.98179e-08
2:32143220	2	32143220	9.97698e-08
4:580110115	4	580110115	9.96429e-08
7:120348591	7	120348591	9.95164e-08
7:577423379	7	577423379	9.90208e-08
7:439350533	7	439350533	9.88321e-08
4:438577834	4	438577834	9.77072e-08
5:527057276	5	527057276	9.703e-08
5:493636841	5	493636841	9.64216e-08
6:3699405	6	3699405	9.61853e-08
6:535024933	6	535024933	9.57417e-08
2:274131	2	274131	9.5543e-08
5:547567695	5	547567695	9.43292e-08
6:15879441	6	15879441	9.40553e-08
3:447669789	3	447669789	9.40291e-08
6:392729983	6	392729983	9.32883e-08
1:131995513	1	131995513	9.31423e-08
2:640090101	2	640090101	9.30435e-08
7:18601749	7	18601749	9.29705e-08
6:307486494	6	307486494	9.23319e-08
2:657782058	2	657782058	9.22232e-08
2:579966458	2	579966458	9.19012e-08
3:473160665	3	473160665	9.14338e-08
1:54691033	1	54691033	9.13459e-08
2:109902585	2	109902585	9.13141e-08
7:468977068	7	468977068	9.05569e-08
6:240066511	6	240066511	9.04193e-08
5:571812044	5	571812044	8.99682e-08
2:632596880	2	632596880	8.95838e-08
7:539794432	7	539794432	8.9002e-08
7:10141366	7	10141366	8.88131e-08
6:237495437	6	237495437	8.86191e-08
6:105141341	6	105141341	8.83406e-08
1:16540926	1	16540926	8.82493e-08
4:541488004	4	541488004	8.81348e-08
3:606271827	3	606271827	8.7963e-08
5:488426789	5	488426789	8.70602e-08
6:449206513	6	449206513	8.67909e-08
1:5026245	1	5026245	8.64116e-08
7:584167911	7	584167911	8.54954e-08
5:48988893	5	48988893	8.54877e-08
1:507457711	1	507457711	8.52545e-08
5:566948248	5	566948248	8.49954e-08
1:48656589	1	48656589	8.32203e-08
1:33790686	1	33790686	8.32061e-08
7:45074406	7	45074406	8.31647e-08
1:465997451	1	465997451	8.27005e-08
7:570775081	7	570775081	8.17552e-08
2:47263377	2	47263377	8.12432e-08
4:535807317	4	535807317	8.08478e-08
5:477827331	5	477827331	8.07044e-08
4:613137688	4	613137688	8.04087e-08
6:441716291	6	441716291	7.91301e-08
1:3651014	1	3651014	7.90984e-08
7:8260798	7	8260798	7.8241e-08
3:4443241	3	4443241	7.80596e-08
2:386776827	2	386776827	7.76058e-08
5:258253077	5	258253077	7.7528e-08
7:56307411	7	56307411	7.72356e-08
7:601258711	7	601258711	7.66878e-08
7:210662257	7	210662257	7.65651e-08
2:665130132	2	665130132	7.6449e-08
5:489860332	5	489860332	7.62637e-08
7:67949853	7	67949853	7.62614e-08
4:291549591	4	291549591	7.59674e-08
7:623410730	7	623410730	7.58132e-08
6:69450610	6	69450610	7.5691e-08
4:500473891	4	500473891	7.55318e-08
1:2180941	1	2180941	7.50855e-08
2:141477020	2	141477020	7.49288e-08
5:545245564	5	545245564	7.47518e-08
2:580100346	2	580100346	7.46535e-08
3:168581690	3	168581690	7.44619e-08
1:2466077	1	2466077	7.43107e-08
3:577337719	3	577337719	7.40585e-08
8:910674	8	910674	7.39738e-08
3:197495799	3	197495799	7.36536e-08
6:23687553	6	23687553	7.35771e-08
1:152865	1	152865	7.33427e-08
1:39720665	1	39720665	7.29388e-08
4:624021618	4	624021618	7.28833e-08
6:350101725	6	350101725	7.23741e-08
2:645107880	2	645107880	7.22486e-08
5:259289114	5	259289114	7.22402e-08
2:136260459	2	136260459	7.21703e-08
1:20352862	1	20352862	7.21659e-08
7:28604537	7	28604537	7.20763e-08
2:439759047	2	439759047	7.16465e-08
3:506011299	3	506011299	7.16317e-08
4:49255928	4	49255928	7.16271e-08
7:62866734	7	62866734	7.15875e-08
5:526972089	5	526972089	7.15835e-08
3:426318820	3	426318820	7.14737e-08
4:582318449	4	582318449	7.04682e-08
6:34513559	6	34513559	7.00376e-08
7:562582885	7	562582885	7.00096e-08
2:579224621	2	579224621	6.99123e-08
1:488321904	1	488321904	6.98397e-08
2:665162103	2	665162103	6.9703e-08
1:406828199	1	406828199	6.92789e-08
2:93476882	2	93476882	6.85954e-08
5:436678141	5	436678141	6.84029e-08
1:6869733	1	6869733	6.82479e-08
1:5020595	1	5020595	6.81971e-08
7:18588548	7	18588548	6.81815e-08
5:522540199	5	522540199	6.80214e-08
4:555800914	4	555800914	6.7994e-08
1:1969410	1	1969410	6.79572e-08
1:376832341	1	376832341	6.7848e-08
3:550736001	3	550736001	6.76776e-08
1:37936658	1	37936658	6.72385e-08
7:571970617	7	571970617	6.72374e-08
3:465522217	3	465522217	6.72162e-08
3:595542411	3	595542411	6.68278e-08
7:118390658	7	118390658	6.67379e-08
5:589511729	5	589511729	6.67115e-08
1:12793800	1	12793800	6.63326e-08
1:17923192	1	17923192	6.6133e-08
1:449012952	1	449012952	6.60593e-08
5:452258426	5	452258426	6.59809e-08
1:55943878	1	55943878	6.5932e-08
3:12094297	3	12094297	6.53816e-08
7:66980552	7	66980552	6.52455e-08
1:5035187	1	5035187	6.5151e-08
2:605460785	2	605460785	6.44162e-08
5:65000714	5	65000714	6.43034e-08
3:121662042	3	121662042	6.40288e-08
3:351700629	3	351700629	6.39955e-08
5:437082333	5	437082333	6.39688e-08
6:391514303	6	391514303	6.39369e-08
1:534558	1	534558	6.35928e-08
3:523727909	3	523727909	6.35629e-08
7:56699431	7	56699431	6.307e-08
1:10481896	1	10481896	6.20939e-08
2:67877555	2	67877555	6.17041e-08
2:673184638	2	673184638	6.14359e-08
1:229805974	1	229805974	6.07989e-08
1:10013710	1	10013710	6.0664e-08
7:173423160	7	173423160	6.06617e-08
5:31375090	5	31375090	6.03947e-08
1:328319640	1	328319640	6.02199e-08
2:672462732	2	672462732	6.02197e-08
1:1459389	1	1459389	6.01309e-08
2:431023651	2	431023651	5.99778e-08
2:645167191	2	645167191	5.99541e-08
1:21117732	1	21117732	5.99355e-08
2:579388590	2	579388590	5.95646e-08
6:3179163	6	3179163	5.95322e-08
1:300471499	1	300471499	5.8709e-08
2:37340160	2	37340160	5.85647e-08
3:606809958	3	606809958	5.80678e-08
5:479061683	5	479061683	5.80238e-08
5:440613256	5	440613256	5.79861e-08
4:409919534	4	409919534	5.79828e-08
3:519425652	3	519425652	5.77186e-08
3:105077382	3	105077382	5.74133e-08
3:133614449	3	133614449	5.72795e-08
6:461224097	6	461224097	5.70929e-08
3:275493491	3	275493491	5.68875e-08
1:6609569	1	6609569	5.6734e-08
1:430753742	1	430753742	5.66963e-08
3:406017809	3	406017809	5.65962e-08
3:359143893	3	359143893	5.65956e-08
6:568378528	6	568378528	5.64112e-08
2:657397875	2	657397875	5.60807e-08
6:341911148	6	341911148	5.53629e-08
2:491404567	2	491404567	5.53121e-08
3:587605814	3	587605814	5.52164e-08
2:125353982	2	125353982	5.50572e-08
1:14687382	1	14687382	5.47537e-08
7:461387896	7	461387896	5.47108e-08
4:502569950	4	502569950	5.45169e-08
2:555363580	2	555363580	5.42108e-08
6:474228881	6	474228881	5.42056e-08
1:14559488	1	14559488	5.40907e-08
1:2575575	1	2575575	5.39772e-08
6:138884317	6	138884317	5.37476e-08
1:428652932	1	428652932	5.37046e-08
1:222483672	1	222483672	5.356e-08
1:3804111	1	3804111	5.35037e-08
5:519324533	5	519324533	5.29917e-08
1:164669	1	164669	5.29047e-08
6:523537732	6	523537732	5.27574e-08
5:476227229	5	476227229	5.27487e-08
1:459754584	1	459754584	5.25487e-08
5:274829095	5	274829095	5.23621e-08
2:109137209	2	109137209	5.23309e-08
1:23303970	1	23303970	5.22898e-08
3:326704870	3	326704870	5.22753e-08
1:66195401	1	66195401	5.22301e-08
7:15068000	7	15068000	5.20066e-08
3:307602939	3	307602939	5.18874e-08
5:338624750	5	338624750	5.18034e-08
2:602006212	2	602006212	5.16126e-08
1:30455744	1	30455744	5.15281e-08
1:430686187	1	430686187	5.1319e-08
1:360667304	1	360667304	5.11765e-08
1:376515112	1	376515112	5.11346e-08
5:481342990	5	481342990	5.11076e-08
2:492597708	2	492597708	5.05276e-08
6:15895490	6	15895490	5.01138e-08
7:562571286	7	562571286	5.01048e-08
2:661137622	2	661137622	5.0077e-08
5:594058988	5	594058988	4.94041e-08
4:428521130	4	428521130	4.93132e-08
7:550741284	7	550741284	4.92159e-08
1:259199741	1	259199741	4.9105e-08
1:407238966	1	407238966	4.87764e-08
6:545576604	6	545576604	4.85633e-08
6:149694895	6	149694895	4.84842e-08
7:485226920	7	485226920	4.84723e-08
5:588073623	5	588073623	4.83563e-08
1:6621980	1	6621980	4.82726e-08
1:598081	1	598081	4.80869e-08
1:509481316	1	509481316	4.8067e-08
7:364702385	7	364702385	4.79983e-08
5:499199721	5	499199721	4.79417e-08
3:561161378	3	561161378	4.71397e-08
1:5026229	1	5026229	4.71066e-08
4:577875076	4	577875076	4.70566e-08
7:495336444	7	495336444	4.69994e-08
6:67600979	6	67600979	4.65698e-08
3:428839308	3	428839308	4.64987e-08
1:487971810	1	487971810	4.63675e-08
7:17669897	7	17669897	4.63206e-08
6:552535176	6	552535176	4.63183e-08
7:86568414	7	86568414	4.60983e-08
2:583693836	2	583693836	4.59961e-08
6:29980040	6	29980040	4.59117e-08
5:218523833	5	218523833	4.58979e-08
5:552448447	5	552448447	4.58443e-08
1:490372182	1	490372182	4.57371e-08
2:126011427	2	126011427	4.57342e-08
1:5028003	1	5028003	4.55506e-08
1:514886833	1	514886833	4.53869e-08
2:11682404	2	11682404	4.50332e-08
5:596700816	5	596700816	4.48906e-08
5:531025737	5	531025737	4.46644e-08
4:2299514	4	2299514	4.42827e-08
1:381991085	1	381991085	4.4268e-08
7:298295321	7	298295321	4.40264e-08
1:17770004	1	17770004	4.39772e-08
5:193004563	5	193004563	4.3933e-08
1:452824788	1	452824788	4.39154e-08
4:585687704	4	585687704	4.36241e-08
1:395838466	1	395838466	4.30741e-08
2:50197001	2	50197001	4.30642e-08
1:229773085	1	229773085	4.29094e-08
3:4377595	3	4377595	4.28165e-08
3:408998952	3	408998952	4.27497e-08
5:557736390	5	557736390	4.27378e-08
5:16072062	5	16072062	4.25057e-08
7:104301077	7	104301077	4.23554e-08
7:175225826	7	175225826	4.2149e-08
4:89973333	4	89973333	4.21197e-08
7:19415981	7	19415981	4.2023e-08
5:10461923	5	10461923	4.18666e-08
2:637172316	2	637172316	4.17105e-08
1:1458402	1	1458402	4.15118e-08
1:423285875	1	423285875	4.14513e-08
6:30663985	6	30663985	4.13429e-08
1:243005502	1	243005502	4.09143e-08
6:168330675	6	168330675	4.0881e-08
2:632575773	2	632575773	4.07792e-08
7:47448270	7	47448270	4.05146e-08
6:13275207	6	13275207	4.03112e-08
1:17751855	1	17751855	4.02326e-08
6:489840834	6	489840834	4.01342e-08
6:341908550	6	341908550	4.00874e-08
5:348272523	5	348272523	4.00524e-08
5:368172863	5	368172863	3.9882e-08
6:378154156	6	378154156	3.9812e-08
7:121246995	7	121246995	3.97975e-08
2:39627141	2	39627141	3.95972e-08
5:363236959	5	363236959	3.95353e-08
7:198235823	7	198235823	3.94003e-08
3:603062134	3	603062134	3.93697e-08
4:606896982	4	606896982	3.93591e-08
1:340247732	1	340247732	3.88217e-08
4:53253530	4	53253530	3.88009e-08
5:413968911	5	413968911	3.86177e-08
1:334173370	1	334173370	3.83919e-08
5:456962497	5	456962497	3.82928e-08
1:431225731	1	431225731	3.79303e-08
6:32652503	6	32652503	3.77788e-08
2:145219520	2	145219520	3.75655e-08
6:236446264	6	236446264	3.73884e-08
1:3211334	1	3211334	3.73579e-08
7:67949061	7	67949061	3.71915e-08
2:442847966	2	442847966	3.70674e-08
3:406035281	3	406035281	3.68819e-08
2:523579150	2	523579150	3.64924e-08
2:489485632	2	489485632	3.64474e-08
3:6299252	3	6299252	3.6414e-08
7:610782882	7	610782882	3.6199e-08
1:7746034	1	7746034	3.61166e-08
7:10130849	7	10130849	3.57777e-08
1:7248836	1	7248836	3.57079e-08
1:9257549	1	9257549	3.55768e-08
1:332809665	1	332809665	3.54242e-08
7:8511586	7	8511586	3.52105e-08
6:473331357	6	473331357	3.51738e-08
3:529992360	3	529992360	3.51027e-08
3:575281754	3	575281754	3.5012e-08
5:218523820	5	218523820	3.48872e-08
7:597223401	7	597223401	3.48688e-08
2:78598011	2	78598011	3.45699e-08
4:554183751	4	554183751	3.45381e-08
7:627042291	7	627042291	3.43162e-08
6:378755627	6	378755627	3.42337e-08
1:67807716	1	67807716	3.41734e-08
4:561521987	4	561521987	3.41693e-08
1:512625406	1	512625406	3.4134e-08
1:5854806	1	5854806	3.38343e-08
2:556013262	2	556013262	3.36955e-08
4:412263802	4	412263802	3.3599e-08
5:394831790	5	394831790	3.35236e-08
7:618476885	7	618476885	3.34422e-08
6:97315328	6	97315328	3.33929e-08
4:414219708	4	414219708	3.33486e-08
2:600313800	2	600313800	3.33224e-08
7:606051189	7	606051189	3.32788e-08
2:601198115	2	601198115	3.3178e-08
2:652486949	2	652486949	3.29602e-08
1:6929274	1	6929274	3.27462e-08
2:557741718	2	557741718	3.26755e-08
1:598160	1	598160	3.26295e-08
4:546107315	4	546107315	3.23897e-08
1:1458362	1	1458362	3.21988e-08
6:200016146	6	200016146	3.21598e-08
1:435473818	1	435473818	3.18804e-08
5:478461252	5	478461252	3.18691e-08
5:22821326	5	22821326	3.18419e-08
1:355635806	1	355635806	3.16977e-08
1:23316904	1	23316904	3.15991e-08
6:358274683	6	358274683	3.15213e-08
1:4808054	1	4808054	3.12992e-08
3:605308497	3	605308497	3.11641e-08
1:430074950	1	430074950	3.11225e-08
2:301772801	2	301772801	3.0871e-08
7:613883316	7	613883316	3.07016e-08
1:511700986	1	511700986	3.06948e-08
1:383282456	1	383282456	3.06793e-08
2:100040895	2	100040895	3.0601e-08
2:157121046	2	157121046	3.05976e-08
3:469783075	3	469783075	3.05176e-08
6:559235379	6	559235379	3.04861e-08
3:520997220	3	520997220	3.04329e-08
1:347790877	1	347790877	3.02698e-08
4:613537463	4	613537463	3.02641e-08
1:287374650	1	287374650	3.01119e-08
5:571846599	5	571846599	2.98099e-08
7:12316534	7	12316534	2.98091e-08
2:552303975	2	552303975	2.97649e-08
1:527166	1	527166	2.97021e-08
1:330234675	1	330234675	2.95422e-08
5:436679879	5	436679879	2.92677e-08
1:53755480	1	53755480	2.90417e-08
4:496188428	4	496188428	2.8944e-08
5:483372597	5	483372597	2.89351e-08
5:253318282	5	253318282	2.89319e-08
5:49269520	5	49269520	2.88153e-08
2:579777519	2	579777519	2.87359e-08
5:526815983	5	526815983	2.85459e-08
7:15676819	7	15676819	2.85206e-08
2:109027046	2	109027046	2.84925e-08
7:365988098	7	365988098	2.84593e-08
7:15386261	7	15386261	2.84496e-08
7:564512909	7	564512909	2.84395e-08
6:379177086	6	379177086	2.82751e-08
1:548953	1	548953	2.80419e-08
5:469718048	5	469718048	2.77608e-08
3:465649238	3	465649238	2.77598e-08
1:43753659	1	43753659	2.77213e-08
1:6932443	1	6932443	2.74912e-08
4:589048959	4	589048959	2.73071e-08
1:2212659	1	2212659	2.7296e-08
2:652534616	2	652534616	2.70554e-08
[truncated: 753 more rows]

## Sheet: S5_GWAS_RR
SNP	Chr	ChrPos	SNP Effect (SUM)
2:584076663	2	584076663	0.00130988
2:584076642	2	584076642	0.00130988
2:584086465	2	584086465	0.00128102
2:580089412	2	580089412	0.00125175
2:583795678	2	583795678	0.00122928
2:583978167	2	583978167	0.00118525
2:583694726	2	583694726	0.00118428
2:583969289	2	583969289	0.00117233
2:583791825	2	583791825	0.00115964
2:584372816	2	584372816	0.00115714
2:583857583	2	583857583	0.00115691
2:583783660	2	583783660	0.00114314
2:583980705	2	583980705	0.00113545
2:583979231	2	583979231	0.00113417
2:583812597	2	583812597	0.00112267
2:584042101	2	584042101	0.00112249
2:583809607	2	583809607	0.00111952
2:583800624	2	583800624	0.00111924
2:583981143	2	583981143	0.00110879
2:584030685	2	584030685	0.00110866
2:580900232	2	580900232	0.00110189
2:583969281	2	583969281	0.00109906
2:584197412	2	584197412	0.00106647
2:584212464	2	584212464	0.00105858
2:583978573	2	583978573	0.00105838
2:579380080	2	579380080	0.0010522
2:584212437	2	584212437	0.00104552
2:584212438	2	584212438	0.00104552
2:581618729	2	581618729	0.0010455
2:578590238	2	578590238	0.00104206
2:576856248	2	576856248	0.00103787
2:583978499	2	583978499	0.00103039
2:584195582	2	584195582	0.00102609
2:584718975	2	584718975	0.00102581
2:580319367	2	580319367	0.00102156
2:573022623	2	573022623	0.00102145
2:578305103	2	578305103	0.00102058
2:578589636	2	578589636	0.0010185
2:579939091	2	579939091	0.00100846
2:580911918	2	580911918	0.00100828
2:583969296	2	583969296	0.00100718
2:584320763	2	584320763	0.00100693
2:579971085	2	579971085	0.0010043
2:584026901	2	584026901	0.00100315
2:584025347	2	584025347	0.000999426
2:580741561	2	580741561	0.000998051
2:579966521	2	579966521	0.000997968
2:573022725	2	573022725	0.00099622
2:583979637	2	583979637	0.000993264
2:578590821	2	578590821	0.000992709
2:580017629	2	580017629	0.000992315
2:578706390	2	578706390	0.000991623
2:580201883	2	580201883	0.000990476
2:583810485	2	583810485	0.000988846
2:576852615	2	576852615	0.000985814
2:578299910	2	578299910	0.000984756
2:579929252	2	579929252	0.000984626
2:584026426	2	584026426	0.000980104
2:579963928	2	579963928	0.000979587
2:578404604	2	578404604	0.000977341
2:583985557	2	583985557	0.000974677
2:583811156	2	583811156	0.000969576
2:579007558	2	579007558	0.000965838
2:584212501	2	584212501	0.000964773
2:584212499	2	584212499	0.000964773
2:578299899	2	578299899	0.000964118
2:578298250	2	578298250	0.000963031
2:580130921	2	580130921	0.00096274
2:573053772	2	573053772	0.000962714
2:580332081	2	580332081	0.000961109
2:578892934	2	578892934	0.000960474
2:582821890	2	582821890	0.000959934
2:578344535	2	578344535	0.000959282
2:578280191	2	578280191	0.000958501
2:578722270	2	578722270	0.000958036
2:578276903	2	578276903	0.000956402
2:582716860	2	582716860	0.000954025
2:578298237	2	578298237	0.000952829
2:582851724	2	582851724	0.000952107
2:568242103	2	568242103	0.000949396
2:579034042	2	579034042	0.000948887
2:579007667	2	579007667	0.000948808
2:579971325	2	579971325	0.000948552
2:584026911	2	584026911	0.000947801
2:578124687	2	578124687	0.000947732
2:580793379	2	580793379	0.000947216
2:578863483	2	578863483	0.000946532
2:578298269	2	578298269	0.000944286
2:578298246	2	578298246	0.000944286
2:582825383	2	582825383	0.000943926
2:573022715	2	573022715	0.00094024
2:576929776	2	576929776	0.000939751
2:580217197	2	580217197	0.0009385
2:579005296	2	579005296	0.000937898
2:581624740	2	581624740	0.000933929
2:580536456	2	580536456	0.000931966
2:580720450	2	580720450	0.000931218
2:578344675	2	578344675	0.000930564
2:579929207	2	579929207	0.000929847
2:578645649	2	578645649	0.000929639
2:575734890	2	575734890	0.000928007
2:584026466	2	584026466	0.000927665
2:578819011	2	578819011	0.000927507
2:578863486	2	578863486	0.000923714
3:563127742	3	563127742	0.000923066
2:583484201	2	583484201	0.000922561
2:583980016	2	583980016	0.000921285
2:580912398	2	580912398	0.000921264
2:580912400	2	580912400	0.000921264
2:578910536	2	578910536	0.0009211
7:15234546	7	15234546	0.000920519
7:15234547	7	15234547	0.000920519
2:578343303	2	578343303	0.000918703
2:568036553	2	568036553	0.000917704
2:578404622	2	578404622	0.000915973
2:578666649	2	578666649	0.000915733
2:578276960	2	578276960	0.00091337
2:578276913	2	578276913	0.000911585
2:578203367	2	578203367	0.000911144
2:580535828	2	580535828	0.000909441
2:580065940	2	580065940	0.000909208
2:580535968	2	580535968	0.000908497
2:580386256	2	580386256	0.000907091
1:362754943	1	362754943	0.000906557
2:578905875	2	578905875	0.000906116
2:578298247	2	578298247	0.000903345
2:579971305	2	579971305	0.000903342
2:577376670	2	577376670	0.000903205
2:568114757	2	568114757	0.000902404
2:578124664	2	578124664	0.000902165
2:66710955	2	66710955	0.000901258
2:564770459	2	564770459	0.000900119
2:564762982	2	564762982	0.000900039
2:582367668	2	582367668	0.000899802
2:578124745	2	578124745	0.000898819
2:579379888	2	579379888	0.00089849
2:578306158	2	578306158	0.000898081
2:582743670	2	582743670	0.000897534
2:579005565	2	579005565	0.000897393
2:579690426	2	579690426	0.000897312
2:580015692	2	580015692	0.00089705
2:579931324	2	579931324	0.000896639
1:361586402	1	361586402	0.000894704
2:579029655	2	579029655	0.000893197
2:579010777	2	579010777	0.000892725
2:578297447	2	578297447	0.000892649
2:578888974	2	578888974	0.000892524
2:580535341	2	580535341	0.000891182
2:578276955	2	578276955	0.000890905
2:578892871	2	578892871	0.000889722
2:578737627	2	578737627	0.000889668
2:578304765	2	578304765	0.000889533
2:578551032	2	578551032	0.000886603
2:578062004	2	578062004	0.000885801
2:578344689	2	578344689	0.00088522
2:580542883	2	580542883	0.000882363
2:583485600	2	583485600	0.000881857
2:583485604	2	583485604	0.000881857
2:568114974	2	568114974	0.000881765
2:579927848	2	579927848	0.000881303
2:578289419	2	578289419	0.000880843
2:579028395	2	579028395	0.000880278
2:578300542	2	578300542	0.000878665
1:361586387	1	361586387	0.000877518
2:580535369	2	580535369	0.00087715
2:583556014	2	583556014	0.000876526
2:573034525	2	573034525	0.000876369
2:568158857	2	568158857	0.000876167
2:578045624	2	578045624	0.000874788
2:578278619	2	578278619	0.000874593
2:578020184	2	578020184	0.000874446
2:579381797	2	579381797	0.00087331
2:578021967	2	578021967	0.000872712
2:578021861	2	578021861	0.000871616
2:580100346	2	580100346	0.000870828
2:578803208	2	578803208	0.00087034
2:572527343	2	572527343	0.00086964
2:578863427	2	578863427	0.000869235
2:578298190	2	578298190	0.000869033
2:578298185	2	578298185	0.000869033
2:578021976	2	578021976	0.000868883
2:581625637	2	581625637	0.000867676
2:578124737	2	578124737	0.000867616
2:580536450	2	580536450	0.000867413
2:578299874	2	578299874	0.000866941
2:578021845	2	578021845	0.000865222
2:578021839	2	578021839	0.000865222
2:578450042	2	578450042	0.000863824
2:577313537	2	577313537	0.000863258
2:567977707	2	567977707	0.000862736
2:578693558	2	578693558	0.000862704
2:578156323	2	578156323	0.000862605
2:582940292	2	582940292	0.00086082
2:582367688	2	582367688	0.000859101
2:572569280	2	572569280	0.00085767
2:579955543	2	579955543	0.000857645
2:579007613	2	579007613	0.000855105
2:581265817	2	581265817	0.000854899
2:578893416	2	578893416	0.000854348
2:572254485	2	572254485	0.000854224
2:579033512	2	579033512	0.000852198
2:578440052	2	578440052	0.000851148
2:575818084	2	575818084	0.000850672
2:568037568	2	568037568	0.000849947
2:579007597	2	579007597	0.000848807
2:564762945	2	564762945	0.000848497
2:581946399	2	581946399	0.00084793
2:578889156	2	578889156	0.000847112
2:582820932	2	582820932	0.000846938
2:583164060	2	583164060	0.000846697
2:583479057	2	583479057	0.000846554
2:577314259	2	577314259	0.000845661
1:28500042	1	28500042	0.000845479
2:577378331	2	577378331	0.000845081
2:577314227	2	577314227	0.000844767
4:16540933	4	16540933	0.000844715
2:580535841	2	580535841	0.000843831
5:543550159	5	543550159	0.000843635
2:572285026	2	572285026	0.000843634
2:578533730	2	578533730	0.000842989
2:581269999	2	581269999	0.000842499
2:575737631	2	575737631	0.000842419
2:579028908	2	579028908	0.000842186
2:576241091	2	576241091	0.00084218
2:578020722	2	578020722	0.000841139
2:579040039	2	579040039	0.000839722
2:583164017	2	583164017	0.000839688
2:578554395	2	578554395	0.000838889
2:583555430	2	583555430	0.000838822
2:577379496	2	577379496	0.000838752
2:581389348	2	581389348	0.000838
2:580012839	2	580012839	0.000837574
4:16541008	4	16541008	0.000837112
2:575732488	2	575732488	0.00083451
2:581945683	2	581945683	0.000834293
2:576854093	2	576854093	0.000834039
2:578543134	2	578543134	0.000833984
2:564798525	2	564798525	0.000833951
2:582821814	2	582821814	0.000832342
2:572071487	2	572071487	0.000832313
2:579007778	2	579007778	0.000832226
2:577667082	2	577667082	0.000831972
2:582367683	2	582367683	0.000831735
2:582367682	2	582367682	0.000831735
2:583120078	2	583120078	0.000831497
2:579008074	2	579008074	0.000831101
2:572233053	2	572233053	0.000829951
2:143057098	2	143057098	0.000829845
6:382823276	6	382823276	0.000828083
2:575765382	2	575765382	0.000827929
2:583162767	2	583162767	0.000827619
2:578725872	2	578725872	0.000826586
2:583903367	2	583903367	0.000823922
2:576895968	2	576895968	0.000823858
2:582367853	2	582367853	0.000823642
2:579968676	2	579968676	0.000823575
2:578906628	2	578906628	0.000822385
2:582368364	2	582368364	0.000822291
2:583162790	2	583162790	0.000821918
2:578894572	2	578894572	0.00082178
2:577844369	2	577844369	0.000821521
2:572254508	2	572254508	0.000821297
2:580761780	2	580761780	0.000820841
2:578441328	2	578441328	0.000820814
2:579965365	2	579965365	0.000820209
2:578669089	2	578669089	0.000820136
2:581842518	2	581842518	0.000819878
2:577379179	2	577379179	0.000819537
2:583164047	2	583164047	0.000819297
2:578202713	2	578202713	0.000818525
2:582711501	2	582711501	0.000818354
2:582711512	2	582711512	0.000818179
2:581628302	2	581628302	0.000816491
2:581689295	2	581689295	0.000816415
2:583081566	2	583081566	0.000815256
2:580536387	2	580536387	0.000814958
2:579676246	2	579676246	0.000814273
2:581416188	2	581416188	0.000814136
2:579010728	2	579010728	0.000814096
2:576848159	2	576848159	0.000813996
2:578304152	2	578304152	0.000813356
2:572072509	2	572072509	0.000812843
2:582359191	2	582359191	0.000812206
2:580014983	2	580014983	0.000811912
2:577848289	2	577848289	0.00081186
2:582691053	2	582691053	0.000811577
2:580258900	2	580258900	0.000810852
3:563184754	3	563184754	0.000810374
2:579966379	2	579966379	0.000810177
2:583008057	2	583008057	0.000810165
2:580837932	2	580837932	0.000809886
2:578917218	2	578917218	0.000808798
2:580296400	2	580296400	0.000808377
2:578045484	2	578045484	0.000807875
1:361683582	1	361683582	0.000806961
2:582682438	2	582682438	0.000806873
2:572942100	2	572942100	0.000806358
2:580720461	2	580720461	0.000805742
2:577667111	2	577667111	0.000805529
2:558761410	2	558761410	0.000805431
2:575763335	2	575763335	0.000803919
2:572532253	2	572532253	0.000803264
1:362905200	1	362905200	0.000802986
2:567947098	2	567947098	0.000802325
2:576909461	2	576909461	0.000801409
2:581996078	2	581996078	0.000801019
2:583166205	2	583166205	0.000799434
2:576841697	2	576841697	0.00079922
2:583122084	2	583122084	0.000799193
2:581640333	2	581640333	0.000798003
2:577667080	2	577667080	0.000797393
2:581945694	2	581945694	0.000797247
2:581007366	2	581007366	0.000797234
2:577312727	2	577312727	0.000797188
2:579966382	2	579966382	0.000796941
2:578663423	2	578663423	0.00079626
2:575773046	2	575773046	0.000794641
2:581640552	2	581640552	0.000794389
2:577379169	2	577379169	0.000794132
2:581392891	2	581392891	0.000794119
2:569284616	2	569284616	0.000793821
2:582380132	2	582380132	0.000793653
2:579008256	2	579008256	0.00079247
2:576208171	2	576208171	0.000792124
2:581512314	2	581512314	0.000791725
2:577997724	2	577997724	0.000791431
4:16540976	4	16540976	0.000791399
2:558761442	2	558761442	0.000791386
2:578045538	2	578045538	0.000791157
2:576856255	2	576856255	0.000790983
1:363596519	1	363596519	0.00079034
2:581945792	2	581945792	0.000790184
2:581646525	2	581646525	0.00078996
2:580536325	2	580536325	0.000788618
2:583120639	2	583120639	0.000788313
1:364694784	1	364694784	0.000786779
2:572195901	2	572195901	0.000786681
2:564774454	2	564774454	0.0007864
2:572067844	2	572067844	0.000786186
2:575808147	2	575808147	0.000786055
1:362766404	1	362766404	0.00078603
2:62298396	2	62298396	0.000785828
2:578614457	2	578614457	0.000785726
2:576858564	2	576858564	0.000783969
2:532045696	2	532045696	0.000783495
2:568067236	2	568067236	0.000783365
1:361586299	1	361586299	0.000782978
1:361679789	1	361679789	0.000782819
2:564774453	2	564774453	0.00078255
1:362310454	1	362310454	0.000782539
2:576750942	2	576750942	0.000782504
2:576854110	2	576854110	0.000782272
2:579378765	2	579378765	0.000782094
2:579379904	2	579379904	0.000782077
2:572225277	2	572225277	0.000781643
2:581514205	2	581514205	0.000780071
2:572199381	2	572199381	0.000779536
2:572199392	2	572199392	0.000779536
7:15193366	7	15193366	0.000779514
2:579970885	2	579970885	0.000779145
1:362168891	1	362168891	0.000779026
3:563038393	3	563038393	0.000778262
3:563038395	3	563038395	0.000778262
2:581945703	2	581945703	0.000777468
2:583081591	2	583081591	0.000777129
1:362044679	1	362044679	0.000776468
1:363827339	1	363827339	0.000776352
2:555044079	2	555044079	0.000775941
2:564272726	2	564272726	0.000775877
2:581702775	2	581702775	0.000775796
2:569650397	2	569650397	0.00077556
2:581640181	2	581640181	0.000775175
2:578121792	2	578121792	0.000774997
2:573445534	2	573445534	0.000774771
2:576852573	2	576852573	0.000774715
2:576854098	2	576854098	0.000774471
6:6720485	6	6720485	0.000773905
1:364042293	1	364042293	0.000773539
3:563039983	3	563039983	0.000772029
2:583485381	2	583485381	0.000772012
2:581637059	2	581637059	0.000771821
2:581736407	2	581736407	0.000771562
2:583079976	2	583079976	0.000771518
2:581798052	2	581798052	0.000771279
2:576852576	2	576852576	0.000771128
1:361695157	1	361695157	0.000771117
2:572254230	2	572254230	0.000770845
2:567456545	2	567456545	0.000770825
1:483791526	1	483791526	0.000770638
2:575733612	2	575733612	0.000770374
2:581720104	2	581720104	0.000770306
2:580740429	2	580740429	0.000769692
2:581998445	2	581998445	0.000769555
2:558571160	2	558571160	0.000769192
2:576789661	2	576789661	0.000768565
1:361480793	1	361480793	0.000768266
2:564764068	2	564764068	0.000767745
2:580285144	2	580285144	0.000767577
1:361670629	1	361670629	0.000766566
1:362761046	1	362761046	0.000766185
1:362033425	1	362033425	0.000766098
2:577848284	2	577848284	0.000764968
2:581843614	2	581843614	0.000764869
1:361480889	1	361480889	0.000764245
5:469718048	5	469718048	0.000764045
2:583079986	2	583079986	0.000764042
1:363937311	1	363937311	0.000763996
1:363937325	1	363937325	0.000763996
2:582992601	2	582992601	0.000763698
2:578921929	2	578921929	0.00076327
2:581618758	2	581618758	0.000762943
2:569792491	2	569792491	0.00076288
2:564770701	2	564770701	0.000762513
2:576770301	2	576770301	0.000762452
2:568038487	2	568038487	0.000762199
2:578074132	2	578074132	0.000762098
2:582019874	2	582019874	0.000762074
1:361479560	1	361479560	0.000762022
2:87314158	2	87314158	0.000761915
2:581946359	2	581946359	0.000761581
2:581007297	2	581007297	0.00076088
1:362876992	1	362876992	0.00076042
2:578581083	2	578581083	0.000759506
2:575737601	2	575737601	0.000759407
2:578906646	2	578906646	0.000759382
2:576852505	2	576852505	0.000759272
2:576840101	2	576840101	0.000759028
2:578090605	2	578090605	0.000758876
2:580017693	2	580017693	0.000758661
2:573700016	2	573700016	0.000757514
2:583162764	2	583162764	0.000757492
6:6734261	6	6734261	0.000757173
1:362029482	1	362029482	0.000756857
1:362029490	1	362029490	0.000756857
1:363321642	1	363321642	0.000756727
1:362767339	1	362767339	0.000756081
2:581602157	2	581602157	0.000755376
2:581690532	2	581690532	0.000755027
2:581690531	2	581690531	0.000755027
2:564738144	2	564738144	0.000754949
1:362261402	1	362261402	0.00075482
1:362261418	1	362261418	0.00075482
2:582488647	2	582488647	0.00075473
2:580841683	2	580841683	0.000754703
2:557424083	2	557424083	0.000753377
2:575737065	2	575737065	0.000753304
2:577170052	2	577170052	0.000752699
2:580316365	2	580316365	0.000752689
1:25768039	1	25768039	0.000752203
2:568038513	2	568038513	0.000751881
2:576852789	2	576852789	0.000751807
2:577756482	2	577756482	0.000751652
2:575734808	2	575734808	0.000751242
2:576841070	2	576841070	0.000750877
2:572481940	2	572481940	0.000750304
2:579972721	2	579972721	0.000749839
2:576846555	2	576846555	0.000749774
1:363524693	1	363524693	0.000749706
1:362425593	1	362425593	0.000749706
2:577667115	2	577667115	0.000749104
2:577667104	2	577667104	0.000749104
2:577667103	2	577667103	0.000749104
2:578726249	2	578726249	0.00074882
1:361480094	1	361480094	0.000748414
1:362640493	1	362640493	0.000748326
2:572195902	2	572195902	0.000748314
2:576859266	2	576859266	0.000747856
1:362467233	1	362467233	0.000747844
2:575766963	2	575766963	0.000747293
1:361716624	1	361716624	0.000747235
7:351647454	7	351647454	0.000746895
1:361586245	1	361586245	0.000746699
2:576682442	2	576682442	0.000745948
1:362028109	1	362028109	0.000745664
1:362053740	1	362053740	0.000745058
2:579706233	2	579706233	0.000744925
1:361713187	1	361713187	0.000744292
1:361860506	1	361860506	0.000744055
2:572170365	2	572170365	0.00074397
2:578065261	2	578065261	0.00074343
1:361699132	1	361699132	0.000743303
1:362702043	1	362702043	0.000743229
2:560452987	2	560452987	0.000743028
1:363822240	1	363822240	0.000742677
2:573447936	2	573447936	0.000742507
1:362168897	1	362168897	0.000742474
2:556694116	2	556694116	0.000742153
2:578305093	2	578305093	0.000741959
2:577807672	2	577807672	0.000741924
2:640710750	2	640710750	0.000741587
2:581053903	2	581053903	0.000741497
2:572483139	2	572483139	0.000740819
2:583373070	2	583373070	0.000740808
2:579704297	2	579704297	0.000740637
2:579297665	2	579297665	0.000738928
1:361707161	1	361707161	0.000738817
1:362641487	1	362641487	0.000738152
2:573672650	2	573672650	0.000737398
3:563141590	3	563141590	0.000736732
3:563141583	3	563141583	0.000736732
1:365111055	1	365111055	0.000736496
2:575737566	2	575737566	0.00073647
2:576710378	2	576710378	0.000736423
1:361586227	1	361586227	0.000736162
2:569787288	2	569787288	0.000736119
3:563066800	3	563066800	0.00073597
1:362734783	1	362734783	0.000735434
2:581069059	2	581069059	0.000735147
2:169629133	2	169629133	0.000734367
2:581642752	2	581642752	0.000734215
1:363524964	1	363524964	0.000733969
7:13463955	7	13463955	0.000733948
2:579248327	2	579248327	0.000733933
1:362467203	1	362467203	0.000733787
1:362877061	1	362877061	0.000733504
1:363836979	1	363836979	0.000732565
2:564759591	2	564759591	0.000732477
7:173445015	7	173445015	0.000732197
2:567921459	2	567921459	0.000732173
2:581946015	2	581946015	0.000732159
5:52634150	5	52634150	0.000731638
2:581702825	2	581702825	0.000731566
2:581702849	2	581702849	0.000731566
2:581702841	2	581702841	0.000731566
1:361706530	1	361706530	0.000731496
4:16502243	4	16502243	0.000731194
2:578554398	2	578554398	0.000731191
4:16547071	4	16547071	0.000731162
2:580837937	2	580837937	0.00073101
2:573338201	2	573338201	0.000730501
5:1060135	5	1060135	0.000730458
2:579386947	2	579386947	0.000729959
2:579386969	2	579386969	0.000729959
2:559613193	2	559613193	0.000729635
3:563190917	3	563190917	0.000729536
1:361479906	1	361479906	0.000729434
1:363940926	1	363940926	0.00072937
2:575825799	2	575825799	0.000729232
2:579037704	2	579037704	0.00072884
5:269330701	5	269330701	0.00072858
2:577886020	2	577886020	0.000728521
2:584197511	2	584197511	0.000728322
2:575736849	2	575736849	0.000728309
2:568114916	2	568114916	0.000728144
3:566723547	3	566723547	0.000727701
7:496707482	7	496707482	0.000727512
1:388986145	1	388986145	0.000727444
2:576854128	2	576854128	0.000727211
2:572195925	2	572195925	0.000726946
2:576841385	2	576841385	0.000726869
1:362641524	1	362641524	0.000726656
2:581624429	2	581624429	0.000726638
2:581945669	2	581945669	0.000726059
1:362070543	1	362070543	0.000726044
1:362983526	1	362983526	0.000725548
1:361986823	1	361986823	0.000725539
2:581056591	2	581056591	0.000725155
2:566717486	2	566717486	0.000724883
2:580012879	2	580012879	0.000724716
2:564421745	2	564421745	0.000724654
2:584167716	2	584167716	0.000724638
2:582367839	2	582367839	0.000724589
2:581689517	2	581689517	0.00072455
2:556869395	2	556869395	0.000724539
2:581067072	2	581067072	0.00072447
2:563916533	2	563916533	0.000724081
2:83501565	2	83501565	0.000723982
2:573339164	2	573339164	0.000723342
2:575823952	2	575823952	0.000722904
2:567457794	2	567457794	0.00072279
2:580017631	2	580017631	0.00072276
2:581932440	2	581932440	0.000722749
5:214568615	5	214568615	0.000722506
1:362091490	1	362091490	0.000722464
2:575927342	2	575927342	0.000722162
2:579690443	2	579690443	0.000721374
1:362430601	1	362430601	0.000721253
1:363828777	1	363828777	0.000720923
1:362902432	1	362902432	0.000720714
2:569786432	2	569786432	0.000720382
2:581104035	2	581104035	0.000720116
2:580165070	2	580165070	0.000720071
2:580012880	2	580012880	0.000719939
1:362015974	1	362015974	0.000719911
1:363864257	1	363864257	0.000719895
1:363817878	1	363817878	0.000719832
1:365111043	1	365111043	0.000719556
2:580015922	2	580015922	0.00071939
2:579382048	2	579382048	0.000719372
1:363474485	1	363474485	0.000719238
1:362414424	1	362414424	0.000719232
2:582380066	2	582380066	0.000719105
1:361654683	1	361654683	0.000718946
2:576858966	2	576858966	0.000718771
2:577160691	2	577160691	0.000718703
2:576840599	2	576840599	0.000718647
2:567923220	2	567923220	0.000717884
2:567923223	2	567923223	0.000717884
5:22609465	5	22609465	0.000717769
1:362033478	1	362033478	0.000717742
7:174000730	7	174000730	0.000717509
1:363433650	1	363433650	0.000717501
4:16546814	4	16546814	0.000717429
2:576840133	2	576840133	0.000716747
1:362876213	1	362876213	0.000716547
1:361743329	1	361743329	0.000716499
1:361306785	1	361306785	0.000715883
2:581939494	2	581939494	0.00071586
5:19696453	5	19696453	0.000714995
1:362760853	1	362760853	0.000714678
2:575734225	2	575734225	0.000714308
2:199911426	2	199911426	0.000713853
2:577312795	2	577312795	0.000713752
1:363883608	1	363883608	0.000713384
2:579297451	2	579297451	0.000713144
7:15255165	7	15255165	0.000713142
2:569515345	2	569515345	0.000712867
2:577913826	2	577913826	0.000712537
2:577913821	2	577913821	0.000712537
2:582367836	2	582367836	0.000712342
1:363028714	1	363028714	0.000712107
2:580012845	2	580012845	0.000712061
2:576225321	2	576225321	0.000711822
2:576225314	2	576225314	0.000711822
2:579959180	2	579959180	0.000711817
2:575627543	2	575627543	0.000711739
2:576842189	2	576842189	0.00071161
4:16546925	4	16546925	0.000711609
4:16540848	4	16540848	0.000711324
3:563204876	3	563204876	0.000710914
1:363315348	1	363315348	0.000710759
2:582468161	2	582468161	0.000710204
2:581833964	2	581833964	0.000710045
6:6704763	6	6704763	0.000709936
4:16523627	4	16523627	0.000709739
4:16540838	4	16540838	0.000709676
1:363949119	1	363949119	0.000709613
2:589431092	2	589431092	0.000709072
1:363835263	1	363835263	0.000708254
2:578124887	2	578124887	0.000708212
2:580901338	2	580901338	0.000708113
2:575767257	2	575767257	0.000707524
4:16334947	4	16334947	0.000707279
2:577667091	2	577667091	0.000707188
1:363940507	1	363940507	0.000707137
1:364095104	1	364095104	0.000707087
2:576710800	2	576710800	0.000706471
3:563142932	3	563142932	0.00070637
2:580217661	2	580217661	0.000706251
2:94148528	2	94148528	0.000706012
1:361366197	1	361366197	0.000705969
2:536642596	2	536642596	0.000705527
1:363461408	1	363461408	0.000705452
2:576859158	2	576859158	0.000705259
7:496707522	7	496707522	0.000705052
2:142850418	2	142850418	0.00070488
2:581945821	2	581945821	0.000704801
1:362045429	1	362045429	0.000704765
4:16551506	4	16551506	0.000704657
2:579115806	2	579115806	0.000704563
2:564267279	2	564267279	0.000704347
2:583174799	2	583174799	0.000704324
2:584102725	2	584102725	0.000704284
1:364141964	1	364141964	0.000704048
2:580205063	2	580205063	0.000703922
2:568036334	2	568036334	0.000703736
2:568036351	2	568036351	0.000703736
2:577073341	2	577073341	0.000703519
2:579929215	2	579929215	0.000703349
2:579031624	2	579031624	0.000703316
4:95785938	4	95785938	0.000703216
1:361979831	1	361979831	0.000703196
2:557382703	2	557382703	0.000703155
1:363203039	1	363203039	0.000702765
2:605902625	2	605902625	0.000702746
2:563916534	2	563916534	0.000702419
5:19322469	5	19322469	0.000702332
2:582367838	2	582367838	0.000702131
2:579388590	2	579388590	0.00070168
2:579964040	2	579964040	0.000701568
1:361434033	1	361434033	0.000701066
2:581945809	2	581945809	0.000700974
1:362414347	1	362414347	0.000700926
2:579255765	2	579255765	0.000700775
1:362187437	1	362187437	0.000700686
2:573339424	2	573339424	0.000700686
3:563144034	3	563144034	0.000700349
3:563039992	3	563039992	0.000700334
5:250426093	5	250426093	0.000700264
1:362760930	1	362760930	0.000699866
1:362766420	1	362766420	0.00069967
1:362016271	1	362016271	0.000699337
1:362170810	1	362170810	0.000699185
1:362429660	1	362429660	0.000699029
2:581702845	2	581702845	0.000698683
1:362385930	1	362385930	0.000698392
2:581056645	2	581056645	0.000697901
2:578542915	2	578542915	0.000697877
2:64063856	2	64063856	0.000697862
5:223992062	5	223992062	0.00069762
2:578020591	2	578020591	0.000697572
2:577759583	2	577759583	0.00069743
3:563139799	3	563139799	0.000697089
1:364021424	1	364021424	0.000696726
2:581006167	2	581006167	0.000696645
4:16545626	4	16545626	0.000696536
5:72319651	5	72319651	0.00069646
3:563141661	3	563141661	0.000696375
2:585051195	2	585051195	0.00069637
1:412816354	1	412816354	0.000696357
2:581947953	2	581947953	0.000696355
2:645777928	2	645777928	0.000696188
1:362811797	1	362811797	0.000696177
2:580949874	2	580949874	0.000696035
6:482085793	6	482085793	0.000695875
1:484264069	1	484264069	0.000695608
5:295901541	5	295901541	0.000695431
1:362304891	1	362304891	0.000695346
2:582367649	2	582367649	0.000695014
1:363569373	1	363569373	0.000695
2:579972695	2	579972695	0.000694838
2:582074905	2	582074905	0.000694779
2:580908377	2	580908377	0.000694492
7:596032328	7	596032328	0.00069445
2:582359121	2	582359121	0.00069424
2:581631336	2	581631336	0.000693762
3:563124999	3	563124999	0.000693727
2:581840158	2	581840158	0.000693383
2:577417930	2	577417930	0.000692943
1:363028723	1	363028723	0.000692917
1:362174106	1	362174106	0.000692816
2:636542837	2	636542837	0.000692635
2:521178291	2	521178291	0.000692244
1:361441554	1	361441554	0.000692143
1:365006097	1	365006097	0.000692076
4:531607142	4	531607142	0.00069206
1:361306791	1	361306791	0.000691879
1:361712976	1	361712976	0.000691862
8:7531992	8	7531992	0.000691704
2:568116203	2	568116203	0.000691369
2:581945957	2	581945957	0.000691126
2:580088415	2	580088415	0.000691022
1:362429744	1	362429744	0.000690952
2:62298401	2	62298401	0.000690602
2:576651102	2	576651102	0.000690525
1:363448225	1	363448225	0.000690424
4:16547061	4	16547061	0.000690423
2:580841681	2	580841681	0.00069041
4:16502171	4	16502171	0.000690355
3:563037702	3	563037702	0.000690324
2:578663442	2	578663442	0.00069011
2:653525629	2	653525629	0.000690042
2:564275204	2	564275204	0.000689773
4:580377395	4	580377395	0.000688736
2:577170044	2	577170044	0.000688674
2:582380329	2	582380329	0.000688641
2:579708479	2	579708479	0.000688539
1:361442536	1	361442536	0.000688399
2:582380148	2	582380148	0.000688203
1:362090089	1	362090089	0.000687995
2:556980983	2	556980983	0.000686829
2:577313997	2	577313997	0.000686166
1:363372044	1	363372044	0.000686087
2:579378804	2	579378804	0.000685785
5:414242185	5	414242185	0.000685702
2:576186126	2	576186126	0.000685548
1:28471768	1	28471768	0.000685431
4:580384303	4	580384303	0.000685289
1:365965968	1	365965968	0.000684925
2:143104246	2	143104246	0.000684844
2:582981757	2	582981757	0.000684838
2:68258698	2	68258698	0.000684773
2:576872520	2	576872520	0.000684312
2:30255016	2	30255016	0.000684273
2:567952556	2	567952556	0.000684242
2:576931287	2	576931287	0.000684071
2:581842154	2	581842154	0.000683934
5:414713787	5	414713787	0.00068387
3:563076254	3	563076254	0.00068383
2:580906454	2	580906454	0.000683806
2:99117461	2	99117461	0.000683499
2:577228538	2	577228538	0.000683491
2:580948295	2	580948295	0.000683184
2:569282115	2	569282115	0.00068315
1:364972253	1	364972253	0.000683019
1:361419657	1	361419657	0.000682753
1:363036156	1	363036156	0.000682667
1:362896045	1	362896045	0.000682654
4:16540794	4	16540794	0.000682615
2:557741755	2	557741755	0.000682339
2:577255019	2	577255019	0.000682315
2:579076167	2	579076167	0.000682279
1:362298899	1	362298899	0.000682277
2:567416507	2	567416507	0.000682193
2:578091751	2	578091751	0.00068217
1:362015376	1	362015376	0.00068214
1:363036011	1	363036011	0.000681885
5:94017656	5	94017656	0.000681631
1:362761093	1	362761093	0.00068156
2:581840045	2	581840045	0.000681534
2:579297726	2	579297726	0.000680979
2:582359171	2	582359171	0.000680869
2:74149620	2	74149620	0.000680805
7:173423160	7	173423160	0.000680644
2:584204679	2	584204679	0.000680234
4:16546765	4	16546765	0.00067994
4:77888162	4	77888162	0.000679929
2:575734371	2	575734371	0.000679848
1:362766435	1	362766435	0.000679833
1:363394859	1	363394859	0.000679572
3:562971416	3	562971416	0.00067945
2:561630616	2	561630616	0.000679442
5:399406375	5	399406375	0.000679358
2:564275403	2	564275403	0.00067918
6:545097070	6	545097070	0.000678998
2:579379852	2	579379852	0.000678859
2:528247058	2	528247058	0.000678337
2:564737971	2	564737971	0.000678285
2:580015720	2	580015720	0.00067825
2:576821745	2	576821745	0.000678185
2:558708926	2	558708926	0.000678068
1:361963173	1	361963173	0.000678056
2:581996835	2	581996835	0.000677988
1:365131987	1	365131987	0.00067792
1:25761954	1	25761954	0.000677867
5:5530981	5	5530981	0.000677558
1:361699114	1	361699114	0.000677444
3:594382521	3	594382521	0.000677299
1:363941182	1	363941182	0.000677048
2:580324772	2	580324772	0.000676856
1:363321630	1	363321630	0.000676806
2:581939487	2	581939487	0.000676713
1:22430484	1	22430484	0.000676371
6:545097088	6	545097088	0.000676165
2:577160656	2	577160656	0.000676145
1:362064079	1	362064079	0.000676144
3:563141579	3	563141579	0.000675035
1:363162989	1	363162989	0.000674373
2:564764448	2	564764448	0.000673992
1:362066837	1	362066837	0.00067383
2:568116105	2	568116105	0.000673698
1:365314608	1	365314608	0.000673479
1:362903361	1	362903361	0.000673339
1:361699465	1	361699465	0.000673225
2:572285083	2	572285083	0.000672942
2:581945625	2	581945625	0.000672889
1:361698864	1	361698864	0.000672533
1:365743285	1	365743285	0.00067249
1:362261216	1	362261216	0.000672355
1:361984447	1	361984447	0.000672351
6:545089214	6	545089214	0.000672332
5:66836920	5	66836920	0.000672304
5:129388853	5	129388853	0.00067222
1:361699456	1	361699456	0.000672088
5:2183474	5	2183474	0.000672042
5:1705831	5	1705831	0.00067177
2:576864691	2	576864691	0.00067173
2:564244297	2	564244297	0.000671715
5:5530869	5	5530869	0.000671644
1:362091534	1	362091534	0.000671262
2:640775201	2	640775201	0.000671225
2:577539549	2	577539549	0.000671197
2:582022784	2	582022784	0.000671001
5:249608202	5	249608202	0.000670895
2:84405611	2	84405611	0.000670615
2:584192296	2	584192296	0.000670565
1:363524591	1	363524591	0.000670513
2:575734988	2	575734988	0.000670332
1:361673174	1	361673174	0.000670283
4:58425630	4	58425630	0.000670237
4:16547521	4	16547521	0.000670006
3:563205892	3	563205892	0.000669885
2:577293037	2	577293037	0.000669863
2:584212551	2	584212551	0.000669637
1:363864644	1	363864644	0.00066928
2:579387034	2	579387034	0.00066892
1:361711276	1	361711276	0.000668697
2:579971007	2	579971007	0.000668624
2:563825189	2	563825189	0.000668432
2:580839885	2	580839885	0.000668369
1:362635390	1	362635390	0.000668197
1:362824704	1	362824704	0.000668074
4:512645921	4	512645921	0.000667946
1:363511958	1	363511958	0.000667821
1:362069209	1	362069209	0.00066766
1:363890482	1	363890482	0.000667351
2:575589653	2	575589653	0.000667177
1:361979810	1	361979810	0.000667089
2:100473515	2	100473515	0.000666769
5:257532308	5	257532308	0.000666614
2:557991742	2	557991742	0.000666505
2:583783720	2	583783720	0.000666474
1:365338854	1	365338854	0.000666258
2:579925932	2	579925932	0.000666175
1:34252417	1	34252417	0.000666169
2:557714129	2	557714129	0.000666156
1:362416137	1	362416137	0.000665934
7:13850310	7	13850310	0.000665796
1:364476095	1	364476095	0.000665724
1:364476093	1	364476093	0.000665724
1:362428017	1	362428017	0.000665663
1:362438864	1	362438864	0.000665268
1:363025335	1	363025335	0.000665029
2:564244069	2	564244069	0.000664986
4:16551053	4	16551053	0.00066492
2:584167580	2	584167580	0.000664802
2:581998471	2	581998471	0.000664726
2:579758894	2	579758894	0.000664647
2:560553861	2	560553861	0.000664641
2:576225573	2	576225573	0.000664219
2:568242211	2	568242211	0.000664188
5:392202613	5	392202613	0.00066354
2:579622662	2	579622662	0.000662842
2:575737936	2	575737936	0.000662505
2:144316528	2	144316528	0.000662311
2:577246869	2	577246869	0.000662213
1:363330404	1	363330404	0.000661982
1:363591395	1	363591395	0.000661738
2:580276802	2	580276802	0.000661543
2:563552602	2	563552602	0.000661482
2:578021963	2	578021963	0.000661146
2:564413746	2	564413746	0.00066104
2:564413818	2	564413818	0.00066104
5:193701765	5	193701765	0.000660964
2:576852409	2	576852409	0.000660582
2:577093479	2	577093479	0.000660435
7:604964247	7	604964247	0.000660111
1:363938014	1	363938014	0.000659934
1:25758908	1	25758908	0.000659926
2:574513463	2	574513463	0.000659879
7:175225826	7	175225826	0.000659847
2:579029373	2	579029373	0.0006597
2:84405643	2	84405643	0.000659496
1:362045507	1	362045507	0.000659426
2:577709402	2	577709402	0.000659202
2:581053810	2	581053810	0.000658912
1:362467411	1	362467411	0.000658823
7:75156404	7	75156404	0.000658693
6:34500791	6	34500791	0.000658614
2:561504528	2	561504528	0.000658394
2:561518654	2	561518654	0.000658062
1:383166638	1	383166638	0.000658054
1:364160298	1	364160298	0.00065793
1:364968740	1	364968740	0.000657795
2:557714476	2	557714476	0.000657634
2:581839650	2	581839650	0.00065762
7:174747671	7	174747671	0.000657355
2:569792692	2	569792692	0.000657196
5:2104609	5	2104609	0.000657106
2:579690350	2	579690350	0.000657071
2:576853905	2	576853905	0.000657058
5:60116272	5	60116272	0.000656913
1:363444216	1	363444216	0.000656731
7:37853637	7	37853637	0.000656656
2:582368019	2	582368019	0.000656429
2:94999195	2	94999195	0.000656418
2:143294046	2	143294046	0.000656068
2:564794613	2	564794613	0.000655894
2:643736123	2	643736123	0.000655769
7:493120891	7	493120891	0.000655715
1:365108168	1	365108168	0.000655364
2:579379004	2	579379004	0.000655213
1:362746369	1	362746369	0.000655088
1:365415917	1	365415917	0.000655066
4:76581715	4	76581715	0.000654875
2:575368328	2	575368328	0.000654858
2:582367723	2	582367723	0.000654814
2:567458724	2	567458724	0.000654788
3:594647685	3	594647685	0.000654759
1:363481426	1	363481426	0.000654741
2:579611144	2	579611144	0.000654664
5:485712346	5	485712346	0.000654634
6:545089193	6	545089193	0.000654424
2:29888282	2	29888282	0.000654281
1:364765211	1	364765211	0.000654247
1:363321785	1	363321785	0.000654138
2:577666046	2	577666046	0.000653947
1:361699475	1	361699475	0.000653503
4:580307447	4	580307447	0.000653442
2:625704685	2	625704685	0.000653376
1:362033577	1	362033577	0.000653038
1:362820131	1	362820131	0.000652853
2:581840106	2	581840106	0.000652766
2:578021850	2	578021850	0.000652739
2:576628569	2	576628569	0.000652599
4:234355716	4	234355716	0.000652273
1:363037512	1	363037512	0.000651923
1:363443723	1	363443723	0.000651571
1:364972281	1	364972281	0.000651361
1:362064805	1	362064805	0.000651361
7:15793463	7	15793463	0.000651306
2:578021904	2	578021904	0.000651096
1:364791176	1	364791176	0.00065108
1:362069788	1	362069788	0.000651002
1:363389565	1	363389565	0.000650805
6:545019818	6	545019818	0.000650629
2:580841658	2	580841658	0.000650436
2:580019689	2	580019689	0.000650347
1:361586145	1	361586145	0.000650292
3:146210287	3	146210287	0.000650284
2:101027442	2	101027442	0.0006499
6:34500870	6	34500870	0.000649831
2:575737857	2	575737857	0.00064978
1:361434351	1	361434351	0.000649737
2:576628570	2	576628570	0.000649618
6:541335393	6	541335393	0.000649476
5:543546404	5	543546404	0.00064947
1:362759803	1	362759803	0.000649056
2:581909641	2	581909641	0.000648877
5:327997516	5	327997516	0.000648738
1:362822611	1	362822611	0.00064833
2:569786425	2	569786425	0.000648249
2:582368357	2	582368357	0.00064776
1:361860545	1	361860545	0.000647613
6:22017926	6	22017926	0.000647449
1:362164607	1	362164607	0.000647415
5:19696600	5	19696600	0.000647235
2:204400890	2	204400890	0.000647205
1:407492798	1	407492798	0.000646675
2:575589851	2	575589851	0.000646435
2:579219844	2	579219844	0.000646411
2:577024240	2	577024240	0.000646365
2:573209747	2	573209747	0.000646286
1:365012051	1	365012051	0.000646274
2:583710725	2	583710725	0.00064622
7:175334547	7	175334547	0.000646192
2:576925963	2	576925963	0.000646143
2:576949930	2	576949930	0.000645712
2:636564355	2	636564355	0.000645672
1:410764359	1	410764359	0.000645529
2:580015180	2	580015180	0.000645506
2:573338814	2	573338814	0.000645496
1:28462845	1	28462845	0.000645445
1:364998412	1	364998412	0.000645388
2:564764450	2	564764450	0.000645193
2:577852179	2	577852179	0.000644798
5:291725624	5	291725624	0.00064467
2:83389094	2	83389094	0.00064463
2:558551283	2	558551283	0.000644573
2:577255025	2	577255025	0.000644481
1:365111697	1	365111697	0.000644445
7:438928396	7	438928396	0.000644308
5:22577806	5	22577806	0.000644202
2:575586851	2	575586851	0.000644142
1:363963199	1	363963199	0.000644098
1:364695603	1	364695603	0.000643876
2:557668326	2	557668326	0.000643707
2:564484140	2	564484140	0.000643465
2:576225334	2	576225334	0.000643426
1:365373824	1	365373824	0.000643407
2:572280172	2	572280172	0.000643127
2:556868532	2	556868532	0.000642907
1:363374572	1	363374572	0.000642752
6:543727309	6	543727309	0.000642725
5:23845539	5	23845539	0.000642436
2:557988856	2	557988856	0.000642424
2:582065360	2	582065360	0.000642268
1:388345307	1	388345307	0.000642244
1:364098825	1	364098825	0.000642087
1:361453772	1	361453772	0.000642043
2:578547571	2	578547571	0.000642
2:568036371	2	568036371	0.000641898
4:16550890	4	16550890	0.000641799
2:577884727	2	577884727	0.000641745
2:581840229	2	581840229	0.000641724
2:605689425	2	605689425	0.000641154
4:16703221	4	16703221	0.000640888
2:579379996	2	579379996	0.000640858
5:24967606	5	24967606	0.000640585
6:543500360	6	543500360	0.00064053
4:532289848	4	532289848	0.000640498
1:362094172	1	362094172	0.000640494
6:545089271	6	545089271	0.000640249
6:545089267	6	545089267	0.000640249
4:583277311	4	583277311	0.000640027
1:25766852	1	25766852	0.00063999
2:572285035	2	572285035	0.000639726
1:361457994	1	361457994	0.000639662
5:96928043	5	96928043	0.000639641
2:145917144	2	145917144	0.000639418
1:362016009	1	362016009	0.000639098
4:482898450	4	482898450	0.000638934
2:576246661	2	576246661	0.000638927
2:581069106	2	581069106	0.000638769
6:191387211	6	191387211	0.00063871
2:582520395	2	582520395	0.000638683
2:143888566	2	143888566	0.000638453
1:362069085	1	362069085	0.000638431
1:362315643	1	362315643	0.000638417
5:414196816	5	414196816	0.00063834
1:361743338	1	361743338	0.000638241
5:24381480	5	24381480	0.0006381
2:573338889	2	573338889	0.00063802
2:143770293	2	143770293	0.000638005
1:364454605	1	364454605	0.000637838
2:579388899	2	579388899	0.000637832
4:16720512	4	16720512	0.000637818
1:364133286	1	364133286	0.000637411
4:532065012	4	532065012	0.000637399
4:16748764	4	16748764	0.000637252
2:573339193	2	573339193	0.000637104
7:174818607	7	174818607	0.000637052
1:363328254	1	363328254	0.000637051
1:362756165	1	362756165	0.000636633
2:2343236	2	2343236	0.000636574
2:143863281	2	143863281	0.000636472
2:580197250	2	580197250	0.000636441
2:575359256	2	575359256	0.000636269
1:363584861	1	363584861	0.000636016
2:568242227	2	568242227	0.00063597
2:567217678	2	567217678	0.000635741
4:16334636	4	16334636	0.00063573
2:576751006	2	576751006	0.000635661
5:25385879	5	25385879	0.000635647
1:361698819	1	361698819	0.000635638
6:545096076	6	545096076	0.000635499
2:579058912	2	579058912	0.000635481
2:578020479	2	578020479	0.000635249
2:143538385	2	143538385	0.000635064
1:363447788	1	363447788	0.000635018
2:576929822	2	576929822	0.000634998
2:580536328	2	580536328	0.000634672
1:362187419	1	362187419	0.000634631
6:541310051	6	541310051	0.00063462
1:364993837	1	364993837	0.000634548
5:295593692	5	295593692	0.000634446
1:136013429	1	136013429	0.000634432
1:363963552	1	363963552	0.000634277
2:575765193	2	575765193	0.000634119
1:364147434	1	364147434	0.000634086
5:334768952	5	334768952	0.000634033
1:25764916	1	25764916	0.000633947
2:578023778	2	578023778	0.000633405
6:545096099	6	545096099	0.000633319
2:557694049	2	557694049	0.000633248
2:144820989	2	144820989	0.000633198
1:361481601	1	361481601	0.000633163
2:557995875	2	557995875	0.000633133
2:68629559	2	68629559	0.000633114
7:44633954	7	44633954	0.000633075
5:278895918	5	278895918	0.000632785
5:82275999	5	82275999	0.000632785
5:66188982	5	66188982	0.000632753
2:573318783	2	573318783	0.000632589
2:579690379	2	579690379	0.000632543
5:485162786	5	485162786	0.000632498
1:362068744	1	362068744	0.00063246
2:601136939	2	601136939	0.000632448
2:575817073	2	575817073	0.000632404
4:16539039	4	16539039	0.000632395
4:17926115	4	17926115	0.000632189
1:28462807	1	28462807	0.000632167
5:543546425	5	543546425	0.000632059
1:48472946	1	48472946	0.000631903
7:175199855	7	175199855	0.000631859
2:636541250	2	636541250	0.000631801
2:579622601	2	579622601	0.00063162
2:573393196	2	573393196	0.000631345
2:557989096	2	557989096	0.000631279
1:361069583	1	361069583	0.000631275
7:10614387	7	10614387	0.000631091
2:579032109	2	579032109	0.000630908
6:402157599	6	402157599	0.000630681
7:5234920	7	5234920	0.000630585
4:73763240	4	73763240	0.000630583
1:363021816	1	363021816	0.000630565
5:341505200	5	341505200	0.000630486
5:60987044	5	60987044	0.000630244
1:362014816	1	362014816	0.000629965
4:70971220	4	70971220	0.000629865
1:361113465	1	361113465	0.000629858
2:55881627	2	55881627	0.000629855
2:581056790	2	581056790	0.000629769
2:575589870	2	575589870	0.000629594
7:495567206	7	495567206	0.000629524
7:174747656	7	174747656	0.000629511
1:363257250	1	363257250	0.000629258
7:5201897	7	5201897	0.000629257
5:2104515	5	2104515	0.000629257
2:579041625	2	579041625	0.000629207
1:362409076	1	362409076	0.000629117
2:582364092	2	582364092	0.000629046
5:220422653	5	220422653	0.000628926
6:7758940	6	7758940	0.000628694
2:558031470	2	558031470	0.000628621
2:578045809	2	578045809	0.000628577
1:362568535	1	362568535	0.00062856
1:366097921	1	366097921	0.000628152
2:557636120	2	557636120	0.000628098
2:640708295	2	640708295	0.00062805
2:625535412	2	625535412	0.000627592
1:431939090	1	431939090	0.000627551
2:576896016	2	576896016	0.000627422
1:363445201	1	363445201	0.000627283
7:175324759	7	175324759	0.000626982
2:576225368	2	576225368	0.000626727
2:579303839	2	579303839	0.00062641
2:32313729	2	32313729	0.000626268
2:557364642	2	557364642	0.000626104
1:518286492	1	518286492	0.000626026
2:553414200	2	553414200	0.000625634
3:563110522	3	563110522	0.000625606
1:488519797	1	488519797	0.000625155
2:582363451	2	582363451	0.000625059
7:175601826	7	175601826	0.000625047
2:575613675	2	575613675	0.000625021
2:579029074	2	579029074	0.000624828
2:204400894	2	204400894	0.000624791
7:174849526	7	174849526	0.000624752
6:6542954	6	6542954	0.000624497
1:28266630	1	28266630	0.000624437
2:579112918	2	579112918	0.000624294
2:550734021	2	550734021	0.000624279
2:582367811	2	582367811	0.00062415
1:28462684	1	28462684	0.000624055
5:502010405	5	502010405	0.000624046
1:363951518	1	363951518	0.000623943
2:144180434	2	144180434	0.000623905
7:174924922	7	174924922	0.000623886
2:274131	2	274131	0.000623865
4:16341410	4	16341410	0.000623751
2:578021868	2	578021868	0.000623696
1:362416638	1	362416638	0.000623611
6:478107053	6	478107053	0.000623591
1:363511318	1	363511318	0.000623408
1:362304360	1	362304360	0.000623161
2:575586829	2	575586829	0.000623139
1:363947731	1	363947731	0.000622726
2:557443857	2	557443857	0.000622598
1:357144591	1	357144591	0.000622445
1:361679668	1	361679668	0.000622401
2:579780539	2	579780539	0.000622017
7:174455705	7	174455705	0.000621877
2:640176070	2	640176070	0.00062163
2:564503245	2	564503245	0.000621597
2:581975656	2	581975656	0.00062155
2:575737654	2	575737654	0.00062137
1:382514795	1	382514795	0.000621294
2:93518925	2	93518925	0.00062121
4:16334658	4	16334658	0.000620914
1:364786533	1	364786533	0.00062081
7:174291943	7	174291943	0.000620799
1:361812913	1	361812913	0.000620753
2:575764938	2	575764938	0.000620725
2:561505305	2	561505305	0.000620711
1:361361142	1	361361142	0.000620573
2:601149601	2	601149601	0.000620547
6:6734284	6	6734284	0.000620481
4:604433532	4	604433532	0.000620373
1:28462853	1	28462853	0.000620149
5:232067298	5	232067298	0.000620114
4:3560625	4	3560625	0.000620079
2:575618989	2	575618989	0.000619997
6:543498917	6	543498917	0.000619976
2:143770344	2	143770344	0.000619916
3:17885797	3	17885797	0.000619904
2:574701862	2	574701862	0.000619853
1:363304116	1	363304116	0.000619773
2:576269355	2	576269355	0.0006197
1:361698997	1	361698997	0.000619608
5:20813823	5	20813823	0.000619603
2:580285025	2	580285025	0.00061956
4:532053659	4	532053659	0.000619541
5:37872754	5	37872754	0.000619349
2:564489303	2	564489303	0.000619256
1:362467439	1	362467439	0.000619245
2:143512626	2	143512626	0.00061916
2:557382737	2	557382737	0.000619135
2:575818785	2	575818785	0.000619073
4:511958407	4	511958407	0.000619051
2:569642861	2	569642861	0.000619001
2:569642860	2	569642860	0.000619001
3:587713887	3	587713887	0.000618959
2:561288243	2	561288243	0.000618841
2:579115807	2	579115807	0.000618793
2:577255037	2	577255037	0.000618575
2:580110842	2	580110842	0.000618495
1:363036748	1	363036748	0.000618433
6:356993995	6	356993995	0.000618432
1:361683494	1	361683494	0.000618395
2:603805218	2	603805218	0.000618258
1:362826036	1	362826036	0.000618197
1:362034231	1	362034231	0.00061817
6:21486610	6	21486610	0.000618113
5:23115721	5	23115721	0.000618074
2:276962	2	276962	0.000617969
2:563546865	2	563546865	0.000617824
6:545743048	6	545743048	0.000617668
6:545095254	6	545095254	0.000617419
2:146112221	2	146112221	0.000617329
6:134586715	6	134586715	0.000617274
4:512759900	4	512759900	0.000617152
5:597910432	5	597910432	0.000617134
2:151359669	2	151359669	0.000616953
2:560645133	2	560645133	0.000616896
2:576942399	2	576942399	0.000616806
2:577709394	2	577709394	0.000616756
1:362411259	1	362411259	0.000616644
1:364371539	1	364371539	0.000616625
2:575368542	2	575368542	0.000616546
1:364994005	1	364994005	0.000616538
1:496997129	1	496997129	0.000616521
2:577574267	2	577574267	0.000616323
7:174660354	7	174660354	0.000616213
4:532233331	4	532233331	0.000615936
1:362578081	1	362578081	0.000615843
7:15386261	7	15386261	0.000615828
7:174229670	7	174229670	0.000615684
5:189593689	5	189593689	0.000615571
4:532176809	4	532176809	0.000615383
1:414302044	1	414302044	0.000615377
1:365004783	1	365004783	0.000615357
2:564243200	2	564243200	0.000615313
2:561493385	2	561493385	0.000615061
1:363963418	1	363963418	0.000615041
1:364438222	1	364438222	0.000614519
4:3498430	4	3498430	0.0006144
1:25759386	1	25759386	0.000614206
2:577378335	2	577378335	0.000614185
2:572254870	2	572254870	0.000614175
2:577091700	2	577091700	0.00061413
2:581053716	2	581053716	0.000614111
6:20077705	6	20077705	0.000614079
1:361479371	1	361479371	0.000614042
2:564002677	2	564002677	0.000614037
6:544973125	6	544973125	0.000613949
2:560471041	2	560471041	0.000613921
2:560471045	2	560471045	0.000613921
7:596807128	7	596807128	0.000613885
2:572528642	2	572528642	0.000613878
2:147906567	2	147906567	0.00061384
1:361434241	1	361434241	0.00061384
1:364524465	1	364524465	0.000613794
2:172392586	2	172392586	0.000613785
4:540743480	4	540743480	0.000613753
1:362261194	1	362261194	0.000613669
2:557536652	2	557536652	0.00061366
6:34502088	6	34502088	0.000613636
2:576932220	2	576932220	0.000613587
5:208029824	5	208029824	0.00061357
2:577336977	2	577336977	0.000613473
5:199390534	5	199390534	0.000613466
2:560450455	2	560450455	0.000613326
1:414302132	1	414302132	0.000613322
2:48457401	2	48457401	0.000613207
2:576942426	2	576942426	0.000613001
5:414867855	5	414867855	0.000612836
2:559275105	2	559275105	0.000612826
2:579081719	2	579081719	0.000612819
4:16334932	4	16334932	0.000612809
7:493726640	7	493726640	0.000612808
1:500547601	1	500547601	0.000612659
4:16748779	4	16748779	0.000612599
2:576859155	2	576859155	0.000612591
1:362015947	1	362015947	0.00061258
4:2230801	4	2230801	0.000612474
1:365019136	1	365019136	0.000612452
5:5533470	5	5533470	0.000612436
4:532289835	4	532289835	0.000612431
2:640721865	2	640721865	0.000612273
5:265189222	5	265189222	0.000612207
2:575638421	2	575638421	0.000612189
6:152051110	6	152051110	0.000611904
7:5195448	7	5195448	0.000611781
2:567455647	2	567455647	0.000611724
5:5523714	5	5523714	0.000611603
2:24717093	2	24717093	0.00061159
1:363034740	1	363034740	0.000611568
2:575930609	2	575930609	0.000611385
7:492615835	7	492615835	0.000611377
5:168317677	5	168317677	0.000611334
5:168317676	5	168317676	0.000611334
2:568036340	2	568036340	0.000611333
2:579212709	2	579212709	0.000611299
1:363743796	1	363743796	0.000611246
5:199603451	5	199603451	0.000611231
7:121771753	7	121771753	0.000611223
1:363197203	1	363197203	0.000611101
7:173803774	7	173803774	0.000610887
2:579777519	2	579777519	0.000610852
2:582470741	2	582470741	0.000610815
2:573339834	2	573339834	0.000610677
5:47972020	5	47972020	0.000610632
2:580217318	2	580217318	0.000610577
1:486202027	1	486202027	0.000610564
2:557241399	2	557241399	0.000610534
5:251228489	5	251228489	0.000610487
2:579965254	2	579965254	0.00061033
2:576926696	2	576926696	0.000610177
1:414302036	1	414302036	0.000610108
2:577380016	2	577380016	0.000610092
6:34502105	6	34502105	0.000609971
2:572525676	2	572525676	0.000609821
6:545095244	6	545095244	0.000609817
2:575824428	2	575824428	0.00060978
2:575930608	2	575930608	0.000609755
5:414197503	5	414197503	0.000609685
1:362261246	1	362261246	0.000609632
1:36441675	1	36441675	0.000609609
1:25874731	1	25874731	0.000609608
1:364030641	1	364030641	0.000609549
5:591796938	5	591796938	0.000609487
2:120291561	2	120291561	0.000609485
2:576872545	2	576872545	0.000609482
7:440462125	7	440462125	0.000609369
1:362164934	1	362164934	0.000609334
1:361720400	1	361720400	0.000609296
1:361485426	1	361485426	0.000609193
6:545096109	6	545096109	0.000609165
5:22614409	5	22614409	0.000609149
5:230696087	5	230696087	0.000609084
7:596807173	7	596807173	0.000609057
3:563110512	3	563110512	0.000608988
4:77845008	4	77845008	0.000608799
5:333422010	5	333422010	0.000608633
4:580224117	4	580224117	0.000608536
1:363523396	1	363523396	0.000608315
6:545096976	6	545096976	0.000608095
1:363824607	1	363824607	0.000607914
4:59554086	4	59554086	0.000607897
2:574526102	2	574526102	0.000607841
2:572254544	2	572254544	0.000607839
2:557413299	2	557413299	0.000607617
5:543546314	5	543546314	0.000607358
5:542154168	5	542154168	0.000607312
2:554849659	2	554849659	0.000607294
2:92885571	2	92885571	0.000607286
2:564502924	2	564502924	0.000607164
2:582364101	2	582364101	0.000606947
2:564275379	2	564275379	0.000606905
2:104283029	2	104283029	0.000606845
2:661012184	2	661012184	0.00060667
1:364785721	1	364785721	0.000606651
1:363543717	1	363543717	0.000606636
2:575359265	2	575359265	0.000606603
1:361805226	1	361805226	0.000606553
4:71228435	4	71228435	0.000606503
1:407125844	1	407125844	0.000606498
2:560639617	2	560639617	0.000606497
2:560639577	2	560639577	0.000606497
2:576318521	2	576318521	0.000606494
4:16489640	4	16489640	0.000606323
6:7725084	6	7725084	0.000606216
1:363524332	1	363524332	0.000606103
1:363734643	1	363734643	0.000606103
1:411041495	1	411041495	0.000606044
3:514222418	3	514222418	0.000605828
2:105628963	2	105628963	0.000605782
2:577378333	2	577378333	0.000605668
2:576628575	2	576628575	0.000605638
2:640256970	2	640256970	0.000605613
2:145728046	2	145728046	0.000605608
5:493414256	5	493414256	0.000605598
2:575818798	2	575818798	0.000605207
2:579033960	2	579033960	0.000605125
5:286867587	5	286867587	0.00060467
1:363162781	1	363162781	0.000604666
1:363222480	1	363222480	0.000604614
4:17169107	4	17169107	0.000604273
1:365022349	1	365022349	0.000604264
5:19866035	5	19866035	0.000604255
2:559384627	2	559384627	0.000604175
2:572254203	2	572254203	0.000604151
2:101026777	2	101026777	0.000604099
2:576192386	2	576192386	0.000604071
5:5531689	5	5531689	0.000604005
7:604964019	7	604964019	0.000603793
2:578074599	2	578074599	0.000603608
2:578074595	2	578074595	0.000603608
2:577666259	2	577666259	0.000603429
4:16720547	4	16720547	0.000603417
1:362197800	1	362197800	0.000603399
2:577314285	2	577314285	0.000603265
2:70515574	2	70515574	0.000603253
2:561882160	2	561882160	0.000603094
1:364714553	1	364714553	0.000603051
2:564773527	2	564773527	0.00060297
2:581840110	2	581840110	0.000602951
2:143104245	2	143104245	0.000602839
1:363440475	1	363440475	0.000602811
4:74482530	4	74482530	0.000602775
2:82751405	2	82751405	0.000602767
1:362464767	1	362464767	0.000602721
2:144315668	2	144315668	0.000602673
2:88740242	2	88740242	0.000602671
6:364225119	6	364225119	0.000602603
2:83285751	2	83285751	0.00060259
3:553544425	3	553544425	0.000602532
1:362169775	1	362169775	0.000602529
1:363901281	1	363901281	0.000602454
4:17232014	4	17232014	0.000602449
5:5524270	5	5524270	0.000602336
1:365529181	1	365529181	0.000602202
2:1846838	2	1846838	0.000602118
2:556095991	2	556095991	0.000602084
2:601008009	2	601008009	0.000601901
2:576942441	2	576942441	0.000601772
1:48047786	1	48047786	0.000601667
2:572997906	2	572997906	0.000601646
2:79107055	2	79107055	0.000601637
2:146530564	2	146530564	0.000601465
4:532065077	4	532065077	0.000601457
1:361434905	1	361434905	0.00060138
5:17438505	5	17438505	0.000601342
2:636225421	2	636225421	0.000601184
2:573339118	2	573339118	0.000601146
5:23856845	5	23856845	0.000601088
2:576852790	2	576852790	0.000601083
4:512645953	4	512645953	0.000601014
1:34522438	1	34522438	0.000601002
4:16720550	4	16720550	0.000600961
6:570288442	6	570288442	0.000600901
2:582380271	2	582380271	0.000600861
2:94548866	2	94548866	0.000600844
1:362765864	1	362765864	0.000600797
1:364868741	1	364868741	0.00060076
1:364868773	1	364868773	0.00060076
4:33866030	4	33866030	0.000600682
2:144784764	2	144784764	0.000600674
2:576225533	2	576225533	0.000600613
2:576225532	2	576225532	0.000600613
2:579965299	2	579965299	0.000600608
4:462646425	4	462646425	0.000600408
2:577666261	2	577666261	0.000600334
1:364110627	1	364110627	0.000600255
5:335065783	5	335065783	0.000600232
7:174642832	7	174642832	0.000600037
1:434162902	1	434162902	0.000599917
2:575829082	2	575829082	0.000599901
1:434665166	1	434665166	0.000599751
1:362285056	1	362285056	0.000599576
5:523690230	5	523690230	0.000599452
2:147701013	2	147701013	0.00059945
1:361727833	1	361727833	0.000599388
1:364097447	1	364097447	0.000599378
4:619565140	4	619565140	0.00059935
5:417072363	5	417072363	0.000599284
1:363100479	1	363100479	0.000599254
7:5193356	7	5193356	0.00059923
2:91410600	2	91410600	0.0005992
6:280300291	6	280300291	0.000599077
5:22959646	5	22959646	0.000599042
4:77388727	4	77388727	0.000598847
2:144752937	2	144752937	0.000598817
2:576841407	2	576841407	0.000598816
1:362876106	1	362876106	0.000598604
7:493072620	7	493072620	0.00059844
4:41480944	4	41480944	0.000598426
1:360797624	1	360797624	0.000598415
4:71427490	4	71427490	0.000598345
7:173759719	7	173759719	0.0005982
1:366044037	1	366044037	0.000598186
2:572254435	2	572254435	0.000598124
2:575824859	2	575824859	0.000598096
5:150109729	5	150109729	0.000597903
1:363531886	1	363531886	0.000597841
2:574524314	2	574524314	0.000597792
2:575735145	2	575735145	0.000597637
5:221197441	5	221197441	0.000597553
2:168949776	2	168949776	0.000597539
2:605937770	2	605937770	0.000597535
1:361069564	1	361069564	0.000597532
1:28462839	1	28462839	0.000597336
2:579714986	2	579714986	0.000597312
2:564414195	2	564414195	0.000597253
2:580110798	2	580110798	0.00059714
2:577666113	2	577666113	0.000597117
5:406423724	5	406423724	0.000597035
2:88368241	2	88368241	0.000596536
1:361069542	1	361069542	0.000596532
1:361069501	1	361069501	0.000596532
1:361069496	1	361069496	0.000596532
1:414099603	1	414099603	0.00059646
2:94966217	2	94966217	0.000596215
4:532082468	4	532082468	0.000596198
2:645166633	2	645166633	0.000596196
6:543527842	6	543527842	0.000596115
1:336720935	1	336720935	0.000596059
4:16061965	4	16061965	0.000595961
2:569666794	2	569666794	0.000595948
1:361157935	1	361157935	0.000595943
1:444924582	1	444924582	0.000595903
2:142781655	2	142781655	0.000595898
5:1268441	5	1268441	0.000595774
1:25744774	1	25744774	0.000595743
2:578610916	2	578610916	0.000595667
5:98558362	5	98558362	0.000595603
4:589663471	4	589663471	0.000595502
1:513020019	1	513020019	0.000595455
1:410996485	1	410996485	0.000595115
1:364441145	1	364441145	0.000595111
4:58062383	4	58062383	0.000594999
7:121140237	7	121140237	0.000594989
2:83976728	2	83976728	0.000594935
5:543542044	5	543542044	0.000594931
2:572483110	2	572483110	0.000594837
2:573731225	2	573731225	0.000594716
6:415151643	6	415151643	0.000594633
7:174071629	7	174071629	0.000594603
2:576841900	2	576841900	0.000594575
5:246749629	5	246749629	0.000594572
1:361812932	1	361812932	0.000594515
2:601149519	2	601149519	0.000594507
4:77742596	4	77742596	0.000594427
1:388345291	1	388345291	0.000594358
1:388345295	1	388345295	0.000594358
2:85586483	2	85586483	0.000594271
5:1683628	5	1683628	0.000593692
4:74398802	4	74398802	0.000593657
1:388345305	1	388345305	0.000593568
5:19603706	5	19603706	0.000593537
2:580089266	2	580089266	0.000593522
2:572528465	2	572528465	0.000593486
6:3088055	6	3088055	0.0005934
4:531755865	4	531755865	0.000593396
2:68052963	2	68052963	0.000593386
2:146063266	2	146063266	0.000593315
2:579931940	2	579931940	0.000593211
4:3520277	4	3520277	0.000593171
1:362187348	1	362187348	0.000593147
2:576911750	2	576911750	0.000593106
2:579953851	2	579953851	0.000592966
2:604928536	2	604928536	0.000592959
1:28266610	1	28266610	0.000592913
1:388344705	1	388344705	0.000592908
4:6597158	4	6597158	0.00059288
7:595990355	7	595990355	0.000592782
1:364297905	1	364297905	0.000592754
5:21252656	5	21252656	0.000592647
2:580126395	2	580126395	0.00059237
6:21130023	6	21130023	0.000592331
1:414302114	1	414302114	0.000592279
1:364222774	1	364222774	0.000592187
7:173424966	7	173424966	0.000592171
4:58383781	4	58383781	0.000592123
5:257629061	5	257629061	0.00059204
2:568058986	2	568058986	0.00059203
2:577160653	2	577160653	0.000591986
2:577379180	2	577379180	0.000591906
2:577337157	2	577337157	0.00059185
4:541336385	4	541336385	0.000591819
7:597222612	7	597222612	0.000591778
2:85037635	2	85037635	0.000591631
1:383974497	1	383974497	0.000591573
1:363518158	1	363518158	0.000591467
1:362655142	1	362655142	0.000591459
2:640000280	2	640000280	0.000591387
2:560656462	2	560656462	0.000591374
5:406141945	5	406141945	0.000591303
5:488426789	5	488426789	0.000591288
5:22664531	5	22664531	0.000591221
5:38176881	5	38176881	0.000591212
1:383368499	1	383368499	0.000590987
2:168918423	2	168918423	0.000590973
6:461051251	6	461051251	0.00059097
[truncated: 8,345 more rows]

## Sheet: S6_GP_LMM
ID1	Pheno_Value	Mean_Predicted_Value	Difference
[truncated: 200 more rows]

[truncated: 10 more sheets: S7_GP_RF, S8_GP_XGB, S9_GP_RR, S10_GP_ValidationSet, S11_vcf2gwas_comp, S12_performance, S13_SNP_effect_FLMM, S14_SNP_effect_XGB, S15_SNP_effect_RF, S16_SNP_effect_Explanation]
